# Supplementary material for: EP4 stimulation promotes cell adhesion and migration via IL-6 signaling in oral squamous cell carcinoma
Source: J Physiol Sci. 2026 Jan 15;76(1):100057. doi: 10.1016/j.jphyss.2026.100057 (PMC12859506; doi:10.1016/j.jphyss.2026.100057)
Supplement: Supplementary file 1 — Supplementary material [file mmc1.xlsx]

## Sheet: GO_MCODE
Name	Category	CategoryID	GO	Description	PARENT_GO	LogP	Enrichment	Z-score	#TotalGeneInLibrary	#GeneInGO	#GeneInHitList	#GeneInGOAndHitList	%InGO	STDV %InGO	GeneID	Hits	Log(q-value)
MyList	WikiPathways	27	WP5087	Pleural mesothelioma		-11	12	12	30238	439	78	14	18	4.3	374|627|1003|1435|1490|1942|2250|2260|3569|5063|9510|27113|51384|54361	AREG|BDNF|CDH5|CSF1|CCN2|EFNA1|FGF5|FGFR1|IL6|PAK3|ADAMTS1|BBC3|WNT16|WNT4	-6.8
MyList	GO Biological Processes	19	GO:0030335	positive regulation of cell migration	19_GO:0040011 locomotion	-10	9.6	11	30238	606	78	15	19	4.5	1003|1435|1901|1906|2152|2260|2852|2886|3491|3554|3569|5743|7057|8764|9510	CDH5|CSF1|S1PR1|EDN1|F3|FGFR1|GPER1|GRB7|CCN1|IL1R1|IL6|PTGS2|THBS1|TNFRSF14|ADAMTS1	-6.4
MyList	GO Biological Processes	19	GO:2000147	positive regulation of cell motility	19_GO:0040011 locomotion	-10	9.2	11	30238	634	78	15	19	4.5	1003|1435|1901|1906|2152|2260|2852|2886|3491|3554|3569|5743|7057|8764|9510	CDH5|CSF1|S1PR1|EDN1|F3|FGFR1|GPER1|GRB7|CCN1|IL1R1|IL6|PTGS2|THBS1|TNFRSF14|ADAMTS1	-6.4
MyList	Canonical Pathways	11	M5885	NABA MATRISOME ASSOCIATED		-10	8.3	10	30238	751	78	16	21	4.6	374|627|1435|1510|2250|3569|3589|5055|5623|6286|8741|9510|11009|23553|51384|54361	AREG|BDNF|CSF1|CTSE|FGF5|IL6|IL11|SERPINB2|PSPN|S100P|TNFSF13|ADAMTS1|IL24|HYAL4|WNT16|WNT4	-6.4
MyList	Canonical Pathways	11	M5883	NABA SECRETED FACTORS		-10	14	12	30238	343	78	12	15	4.1	374|627|1435|2250|3569|3589|5623|6286|8741|11009|51384|54361	AREG|BDNF|CSF1|FGF5|IL6|IL11|PSPN|S100P|TNFSF13|IL24|WNT16|WNT4	-6.4
MyList	GO Biological Processes	19	GO:0040017	positive regulation of locomotion	19_GO:0040011 locomotion	-10	8.9	10	30238	651	78	15	19	4.5	1003|1435|1901|1906|2152|2260|2852|2886|3491|3554|3569|5743|7057|8764|9510	CDH5|CSF1|S1PR1|EDN1|F3|FGFR1|GPER1|GRB7|CCN1|IL1R1|IL6|PTGS2|THBS1|TNFRSF14|ADAMTS1	-6.4
MyList	GO Biological Processes	19	GO:0043408	regulation of MAPK cascade	19_GO:0050896 response to stimulus	-9.6	8.5	10	30238	688	78	15	19	4.5	1490|1843|1906|1942|2250|2260|2852|3491|3569|3589|5063|5997|7057|51384|54361	CCN2|DUSP1|EDN1|EFNA1|FGF5|FGFR1|GPER1|CCN1|IL6|IL11|PAK3|RGS2|THBS1|WNT16|WNT4	-6.1
MyList	Reactome Gene Sets	6	R-HSA-1280215	Cytokine Signaling in Immune system		-8	7	8.6	30238	776	78	14	18	4.3	1435|1901|3554|3569|3589|3598|3656|5055|5743|6041|8741|8764|11009|378708	CSF1|S1PR1|IL1R1|IL6|IL11|IL13RA2|IRAK2|SERPINB2|PTGS2|RNASEL|TNFSF13|TNFRSF14|IL24|CENPS	-4.5
MyList	GO Biological Processes	19	GO:0007167	enzyme-linked receptor protein signaling pathway	19_GO:0050896 response to stimulus	-7.7	7.5	8.6	30238	676	78	13	17	4.2	374|627|1003|1435|1490|1942|2250|2260|2886|3598|5063|5623|54361	AREG|BDNF|CDH5|CSF1|CCN2|EFNA1|FGF5|FGFR1|GRB7|IL13RA2|PAK3|PSPN|WNT4	-4.4
MyList	GO Biological Processes	19	GO:0007169	cell surface receptor protein tyrosine kinase signaling pathway	19_GO:0050896 response to stimulus	-7.6	9.4	9.2	30238	453	78	11	14	3.9	374|627|1435|1490|1942|2250|2260|2886|5063|5623|54361	AREG|BDNF|CSF1|CCN2|EFNA1|FGF5|FGFR1|GRB7|PAK3|PSPN|WNT4	-4.3
MyList	GO Biological Processes	19	GO:0035239	tube morphogenesis	19_GO:0032502 developmental process	-7.5	7.1	8.4	30238	705	78	13	17	4.2	374|1003|1435|1490|1901|1906|1942|2260|3491|7057|10395|10451|54361	AREG|CDH5|CSF1|CCN2|S1PR1|EDN1|EFNA1|FGFR1|CCN1|THBS1|DLC1|VAV3|WNT4	-4.2
MyList	KEGG Pathway	24	hsa04151	PI3K-Akt signaling pathway		-7.5	11	9.5	30238	362	78	10	13	3.8	374|627|1435|1942|2250|2260|2786|3569|5623|7057	AREG|BDNF|CSF1|EFNA1|FGF5|FGFR1|GNG4|IL6|PSPN|THBS1	-4.2
MyList	GO Biological Processes	19	GO:0043410	positive regulation of MAPK cascade	19_GO:0048518 positive regulation of biological process	-7.4	9	8.9	30238	474	78	11	14	3.9	1490|1906|1942|2250|2260|2852|3569|3589|7057|51384|54361	CCN2|EDN1|EFNA1|FGF5|FGFR1|GPER1|IL6|IL11|THBS1|WNT16|WNT4	-4.2
MyList	KEGG Pathway	24	hsa04010	MAPK signaling pathway		-7.1	12	9.4	30238	300	78	9	12	3.6	374|627|1435|1843|1942|2250|2260|3554|5623	AREG|BDNF|CSF1|DUSP1|EFNA1|FGF5|FGFR1|IL1R1|PSPN	-3.9
MyList	GO Biological Processes	19	GO:0050920	regulation of chemotaxis	19_GO:0040011 locomotion	-7.1	14	10	30238	214	78	8	10	3.4	1435|1843|1901|1906|2152|2260|3569|7057	CSF1|DUSP1|S1PR1|EDN1|F3|FGFR1|IL6|THBS1	-3.9
MyList	GO Biological Processes	19	GO:0050921	positive regulation of chemotaxis	19_GO:0040011 locomotion	-7	19	11	30238	145	78	7	9	3.2	1435|1901|1906|2152|2260|3569|7057	CSF1|S1PR1|EDN1|F3|FGFR1|IL6|THBS1	-3.9
MyList	GO Biological Processes	19	GO:0071345	cellular response to cytokine stimulus	19_GO:0050896 response to stimulus	-7	6.4	7.8	30238	786	78	13	17	4.2	1435|1843|1906|2152|2852|3554|3569|3589|3598|3656|7057|8764|11009	CSF1|DUSP1|EDN1|F3|GPER1|IL1R1|IL6|IL11|IL13RA2|IRAK2|THBS1|TNFRSF14|IL24	-3.9
MyList	Reactome Gene Sets	6	R-HSA-9006934	Signaling by Receptor Tyrosine Kinases		-6.9	8	8.3	30238	532	78	11	14	3.9	374|627|1003|1959|2152|2250|2260|2886|5063|7057|10451	AREG|BDNF|CDH5|EGR2|F3|FGF5|FGFR1|GRB7|PAK3|THBS1|VAV3	-3.8
MyList	WikiPathways	27	WP3888	VEGFA VEGFR2 signaling		-6.8	9	8.5	30238	432	78	10	13	3.8	1003|1490|1901|2152|3491|5743|9510|27289|81567|100506658	CDH5|CCN2|S1PR1|F3|CCN1|PTGS2|ADAMTS1|RND1|TXNDC5|OCLN	-3.8
MyList	GO Biological Processes	19	GO:0043065	positive regulation of apoptotic process	19_GO:0048518 positive regulation of biological process	-6.6	7.5	8	30238	567	78	11	14	3.9	597|1843|2152|2852|3491|3569|7057|10395|27113|85477|90427	BCL2A1|DUSP1|F3|GPER1|CCN1|IL6|THBS1|DLC1|BBC3|SCIN|BMF	-3.6
MyList	Reactome Gene Sets	6	R-HSA-449147	Signaling by Interleukins		-6.6	8.5	8.2	30238	455	78	10	13	3.8	1435|1901|3554|3569|3589|3598|3656|5055|5743|11009	CSF1|S1PR1|IL1R1|IL6|IL11|IL13RA2|IRAK2|SERPINB2|PTGS2|IL24	-3.6
MyList	GO Biological Processes	19	GO:0043068	positive regulation of programmed cell death	19_GO:0048518 positive regulation of biological process	-6.5	7.3	7.8	30238	586	78	11	14	3.9	597|1843|2152|2852|3491|3569|7057|10395|27113|85477|90427	BCL2A1|DUSP1|F3|GPER1|CCN1|IL6|THBS1|DLC1|BBC3|SCIN|BMF	-3.6
MyList	GO Biological Processes	19	GO:0001525	angiogenesis	19_GO:0032502 developmental process	-6.5	9.9	8.6	30238	352	78	9	12	3.6	1003|1490|1901|1906|1942|2260|3491|7057|10451	CDH5|CCN2|S1PR1|EDN1|EFNA1|FGFR1|CCN1|THBS1|VAV3	-3.6
MyList	GO Biological Processes	19	GO:0022612	gland morphogenesis	19_GO:0032502 developmental process	-6.4	22	11	30238	108	78	6	7.7	3	374|1435|2260|2267|3569|54361	AREG|CSF1|FGFR1|FGL1|IL6|WNT4	-3.5
MyList	GO Biological Processes	19	GO:0003007	heart morphogenesis	19_GO:0032502 developmental process	-6.3	11	8.8	30238	270	78	8	10	3.4	1901|1906|1942|3491|9249|9510|10395|51384	S1PR1|EDN1|EFNA1|CCN1|DHRS3|ADAMTS1|DLC1|WNT16	-3.4
MyList	GO Biological Processes	19	GO:0032103	positive regulation of response to external stimulus	19_GO:0048518 positive regulation of biological process	-6.1	6.6	7.3	30238	642	78	11	14	3.9	1435|1901|1906|2152|2260|3569|3656|5063|5743|7057|7100	CSF1|S1PR1|EDN1|F3|FGFR1|IL6|IRAK2|PAK3|PTGS2|THBS1|TLR5	-3.2
MyList	GO Biological Processes	19	GO:1902903	regulation of supramolecular fiber organization	19_GO:0050789 regulation of biological process	-6.1	8.8	8	30238	395	78	9	12	3.6	1003|1490|1901|1906|5063|10395|54361|85477|100506658	CDH5|CCN2|S1PR1|EDN1|PAK3|DLC1|WNT4|SCIN|OCLN	-3.2
MyList	KEGG Pathway	24	hsa05130	Pathogenic Escherichia coli infection		-6	13	9	30238	203	78	7	9	3.2	3554|3569|5063|7100|7456|53842|100506658	IL1R1|IL6|PAK3|TLR5|WIPF1|CLDN22|OCLN	-3.2
MyList	GO Biological Processes	19	GO:0030278	regulation of ossification	19_GO:0032501 multicellular organismal process	-6	18	9.9	30238	128	78	6	7.7	3	1435|1901|1959|3491|9249|54361	CSF1|S1PR1|EGR2|CCN1|DHRS3|WNT4	-3.2
MyList	KEGG Pathway	24	hsa04060	Cytokine-cytokine receptor interaction		-6	10	8.3	30238	298	78	8	10	3.4	1435|3554|3569|3589|3598|8741|8764|11009	CSF1|IL1R1|IL6|IL11|IL13RA2|TNFSF13|TNFRSF14|IL24	-3.2
MyList	WikiPathways	27	WP5095	Overview of proinflammatory and profibrotic mediators		-6	18	9.9	30238	129	78	6	7.7	3	374|1435|3569|3589|8741|11009	AREG|CSF1|IL6|IL11|TNFSF13|IL24	-3.2
MyList	GO Biological Processes	19	GO:0001568	blood vessel development	19_GO:0032502 developmental process	-5.9	7.2	7.4	30238	540	78	10	13	3.8	1003|1490|1901|1906|1942|1959|2260|3491|7057|10451	CDH5|CCN2|S1PR1|EDN1|EFNA1|EGR2|FGFR1|CCN1|THBS1|VAV3	-3.1
MyList	GO Biological Processes	19	GO:0051493	regulation of cytoskeleton organization	19_GO:0050789 regulation of biological process	-5.8	7.1	7.3	30238	547	78	10	13	3.8	1003|1490|1901|1906|5063|10395|27289|54361|85477|100506658	CDH5|CCN2|S1PR1|EDN1|PAK3|DLC1|RND1|WNT4|SCIN|OCLN	-3.1
MyList	GO Biological Processes	19	GO:0061041	regulation of wound healing	19_GO:0050896 response to stimulus	-5.8	17	9.5	30238	139	78	6	7.7	3	1906|2152|5055|7057|54361|100506658	EDN1|F3|SERPINB2|THBS1|WNT4|OCLN	-3
MyList	GO Biological Processes	19	GO:0001944	vasculature development	19_GO:0032502 developmental process	-5.7	6.9	7.2	30238	565	78	10	13	3.8	1003|1490|1901|1906|1942|1959|2260|3491|7057|10451	CDH5|CCN2|S1PR1|EDN1|EFNA1|EGR2|FGFR1|CCN1|THBS1|VAV3	-3
MyList	GO Biological Processes	19	GO:0110110	positive regulation of animal organ morphogenesis	19_GO:0032502 developmental process	-5.7	44	13	30238	35	78	4	5.1	2.5	1435|1906|2260|54361	CSF1|EDN1|FGFR1|WNT4	-3
MyList	GO Biological Processes	19	GO:0048514	blood vessel morphogenesis	19_GO:0032502 developmental process	-5.7	7.8	7.4	30238	445	78	9	12	3.6	1003|1490|1901|1906|1942|2260|3491|7057|10451	CDH5|CCN2|S1PR1|EDN1|EFNA1|FGFR1|CCN1|THBS1|VAV3	-2.9
MyList	GO Biological Processes	19	GO:0002685	regulation of leukocyte migration	19_GO:0040011 locomotion	-5.6	12	8.3	30238	233	78	7	9	3.2	1435|1843|1906|3554|3569|7057|8764	CSF1|DUSP1|EDN1|IL1R1|IL6|THBS1|TNFRSF14	-2.9
MyList	GO Biological Processes	19	GO:0007507	heart development	19_GO:0032502 developmental process	-5.6	6.6	7	30238	588	78	10	13	3.8	1901|1906|1942|2260|3491|9249|9510|10395|51384|221662	S1PR1|EDN1|EFNA1|FGFR1|CCN1|DHRS3|ADAMTS1|DLC1|WNT16|RBM24	-2.9
MyList	WikiPathways	27	WP4172	PI3K Akt signaling		-5.6	9.1	7.7	30238	340	78	8	10	3.4	627|1435|1942|2250|2260|2786|3569|7057	BDNF|CSF1|EFNA1|FGF5|FGFR1|GNG4|IL6|THBS1	-2.9
MyList	GO Biological Processes	19	GO:0002687	positive regulation of leukocyte migration	19_GO:0040011 locomotion	-5.6	15	9	30238	152	78	6	7.7	3	1435|1906|3554|3569|7057|8764	CSF1|EDN1|IL1R1|IL6|THBS1|TNFRSF14	-2.9
MyList	KEGG Pathway	24	hsa04014	Ras signaling pathway		-5.6	11	8.2	30238	238	78	7	9	3.2	627|1435|1942|2250|2260|2786|5063	BDNF|CSF1|EFNA1|FGF5|FGFR1|GNG4|PAK3	-2.9
MyList	GO Biological Processes	19	GO:0031960	response to corticosteroid	19_GO:0050896 response to stimulus	-5.5	15	8.9	30238	154	78	6	7.7	3	374|1843|1906|2852|3569|114907	AREG|DUSP1|EDN1|GPER1|IL6|FBXO32	-2.9
MyList	GO Biological Processes	19	GO:0032956	regulation of actin cytoskeleton organization	19_GO:0050789 regulation of biological process	-5.4	8.7	7.4	30238	357	78	8	10	3.4	1490|1901|1906|5063|10395|27289|54361|85477	CCN2|S1PR1|EDN1|PAK3|DLC1|RND1|WNT4|SCIN	-2.8
MyList	GO Biological Processes	19	GO:0042327	positive regulation of phosphorylation	19_GO:0048518 positive regulation of biological process	-5.4	11	7.9	30238	254	78	7	9	3.2	374|1942|2260|2852|3569|3589|7057	AREG|EFNA1|FGFR1|GPER1|IL6|IL11|THBS1	-2.8
MyList	GO Biological Processes	19	GO:0001837	epithelial to mesenchymal transition	19_GO:0032502 developmental process	-5.4	21	9.7	30238	93	78	5	6.4	2.8	1906|1942|2260|51384|54361	EDN1|EFNA1|FGFR1|WNT16|WNT4	-2.8
MyList	WikiPathways	27	WP5473	Cytokine cytokine receptor interaction		-5.4	11	7.9	30238	255	78	7	9	3.2	1435|3554|3569|3589|3598|8764|11009	CSF1|IL1R1|IL6|IL11|IL13RA2|TNFRSF14|IL24	-2.8
MyList	GO Biological Processes	19	GO:0050878	regulation of body fluid levels	19_GO:0065007 biological regulation	-5.3	8.4	7.3	30238	370	78	8	10	3.4	1906|2152|2267|2313|3569|5055|7057|10451	EDN1|F3|FGL1|FLI1|IL6|SERPINB2|THBS1|VAV3	-2.7
MyList	Reactome Gene Sets	6	R-HSA-6783783	Interleukin-10 signaling		-5.2	34	11	30238	45	78	4	5.1	2.5	1435|3554|3569|5743	CSF1|IL1R1|IL6|PTGS2	-2.7
MyList	GO Biological Processes	19	GO:0048661	positive regulation of smooth muscle cell proliferation	19_GO:0048518 positive regulation of biological process	-5.2	20	9.5	30238	98	78	5	6.4	2.8	1901|1906|3569|7057|9510	S1PR1|EDN1|IL6|THBS1|ADAMTS1	-2.7
MyList	GO Biological Processes	19	GO:0048660	regulation of smooth muscle cell proliferation	19_GO:0050789 regulation of biological process	-5.2	14	8.4	30238	172	78	6	7.7	3	1901|1906|2852|3569|7057|9510	S1PR1|EDN1|GPER1|IL6|THBS1|ADAMTS1	-2.7
MyList	GO Biological Processes	19	GO:0071363	cellular response to growth factor stimulus	19_GO:0050896 response to stimulus	-5.2	6.9	6.8	30238	508	78	9	12	3.6	627|1003|1490|1906|2250|2260|3598|7057|54361	BDNF|CDH5|CCN2|EDN1|FGF5|FGFR1|IL13RA2|THBS1|WNT4	-2.6
MyList	GO Biological Processes	19	GO:1903034	regulation of response to wounding	19_GO:0050896 response to stimulus	-5.1	13	8.2	30238	179	78	6	7.7	3	1906|2152|5055|7057|54361|100506658	EDN1|F3|SERPINB2|THBS1|WNT4|OCLN	-2.6
MyList	WikiPathways	27	WP615	Senescence and autophagy in cancer		-5.1	18	9.1	30238	105	78	5	6.4	2.8	3569|5055|6041|7057|11009	IL6|SERPINB2|RNASEL|THBS1|IL24	-2.6
MyList	GO Biological Processes	19	GO:0048545	response to steroid hormone	19_GO:0050896 response to stimulus	-5.1	9.7	7.4	30238	281	78	7	9	3.2	374|1843|1906|2852|3569|7057|114907	AREG|DUSP1|EDN1|GPER1|IL6|THBS1|FBXO32	-2.6
MyList	GO Biological Processes	19	GO:0032970	regulation of actin filament-based process	19_GO:0050789 regulation of biological process	-5	7.7	6.9	30238	402	78	8	10	3.4	1490|1901|1906|5063|10395|27289|54361|85477	CCN2|S1PR1|EDN1|PAK3|DLC1|RND1|WNT4|SCIN	-2.5
MyList	GO Biological Processes	19	GO:0110020	regulation of actomyosin structure organization	19_GO:0050789 regulation of biological process	-5	18	8.9	30238	109	78	5	6.4	2.8	1490|1901|1906|10395|54361	CCN2|S1PR1|EDN1|DLC1|WNT4	-2.5
MyList	KEGG Pathway	24	hsa05200	Pathways in cancer		-5	6.5	6.6	30238	533	78	9	12	3.6	1906|2250|2260|2786|3569|5743|27113|51384|54361	EDN1|FGF5|FGFR1|GNG4|IL6|PTGS2|BBC3|WNT16|WNT4	-2.5
MyList	GO Biological Processes	19	GO:2001233	regulation of apoptotic signaling pathway	19_GO:0050896 response to stimulus	-5	7.6	6.8	30238	406	78	8	10	3.4	627|2260|2852|5743|7057|27113|51384|54361	BDNF|FGFR1|GPER1|PTGS2|THBS1|BBC3|WNT16|WNT4	-2.5
MyList	GO Biological Processes	19	GO:0070848	response to growth factor	19_GO:0050896 response to stimulus	-5	6.5	6.5	30238	540	78	9	12	3.6	627|1003|1490|1906|2250|2260|3598|7057|54361	BDNF|CDH5|CCN2|EDN1|FGF5|FGFR1|IL13RA2|THBS1|WNT4	-2.5
MyList	GO Biological Processes	19	GO:0007599	hemostasis	19_GO:0065007 biological regulation	-4.9	12	7.7	30238	197	78	6	7.7	3	2152|2267|2313|3569|7057|10451	F3|FGL1|FLI1|IL6|THBS1|VAV3	-2.4
MyList	GO Biological Processes	19	GO:0001959	regulation of cytokine-mediated signaling pathway	19_GO:0050896 response to stimulus	-4.9	12	7.7	30238	198	78	6	7.7	3	1435|1906|3554|3569|3656|153222	CSF1|EDN1|IL1R1|IL6|IRAK2|CREBRF	-2.4
MyList	GO Biological Processes	19	GO:0019221	cytokine-mediated signaling pathway	19_GO:0050896 response to stimulus	-4.8	7.3	6.6	30238	427	78	8	10	3.4	1435|2152|3554|3569|3589|3598|3656|8764	CSF1|F3|IL1R1|IL6|IL11|IL13RA2|IRAK2|TNFRSF14	-2.4
MyList	WikiPathways	27	WP2431	Spinal cord injury		-4.8	16	8.5	30238	120	78	5	6.4	2.8	627|3554|3569|5743|8741	BDNF|IL1R1|IL6|PTGS2|TNFSF13	-2.4
MyList	GO Biological Processes	19	GO:0010817	regulation of hormone levels	19_GO:0065007 biological regulation	-4.8	6.2	6.3	30238	566	78	9	12	3.6	1906|2260|2852|3569|3589|9249|9563|10699|54361	EDN1|FGFR1|GPER1|IL6|IL11|DHRS3|H6PD|CORIN|WNT4	-2.4
MyList	GO Biological Processes	19	GO:0046890	regulation of lipid biosynthetic process	19_GO:0050789 regulation of biological process	-4.8	11	7.6	30238	205	78	6	7.7	3	1906|2852|3491|5743|9563|54361	EDN1|GPER1|CCN1|PTGS2|H6PD|WNT4	-2.4
MyList	GO Biological Processes	19	GO:0042325	regulation of phosphorylation	19_GO:0050789 regulation of biological process	-4.8	7.2	6.6	30238	431	78	8	10	3.4	374|1843|1942|2260|2852|3569|3589|7057	AREG|DUSP1|EFNA1|FGFR1|GPER1|IL6|IL11|THBS1	-2.4
MyList	Reactome Gene Sets	6	R-HSA-5683057	MAPK family signaling cascades		-4.8	8.7	7	30238	311	78	7	9	3.2	374|1843|2250|2260|3569|5063|5623	AREG|DUSP1|FGF5|FGFR1|IL6|PAK3|PSPN	-2.4
MyList	GO Biological Processes	19	GO:0008543	fibroblast growth factor receptor signaling pathway	19_GO:0050896 response to stimulus	-4.8	26	9.9	30238	59	78	4	5.1	2.5	1490|2250|2260|54361	CCN2|FGF5|FGFR1|WNT4	-2.4
MyList	GO Biological Processes	19	GO:0060759	regulation of response to cytokine stimulus	19_GO:0050896 response to stimulus	-4.8	11	7.5	30238	210	78	6	7.7	3	1435|1906|3554|3569|3656|153222	CSF1|EDN1|IL1R1|IL6|IRAK2|CREBRF	-2.4
MyList	KEGG Pathway	24	hsa04015	Rap1 signaling pathway		-4.7	11	7.4	30238	212	78	6	7.7	3	1435|1942|2250|2260|7057|10451	CSF1|EFNA1|FGF5|FGFR1|THBS1|VAV3	-2.3
MyList	GO Biological Processes	19	GO:0002688	regulation of leukocyte chemotaxis	19_GO:0040011 locomotion	-4.7	15	8.2	30238	126	78	5	6.4	2.8	1435|1843|1906|3569|7057	CSF1|DUSP1|EDN1|IL6|THBS1	-2.3
MyList	GO Biological Processes	19	GO:0045937	positive regulation of phosphate metabolic process	19_GO:0048518 positive regulation of biological process	-4.7	8.5	6.8	30238	320	78	7	9	3.2	374|1942|2260|2852|3569|3589|7057	AREG|EFNA1|FGFR1|GPER1|IL6|IL11|THBS1	-2.3
MyList	GO Biological Processes	19	GO:0010562	positive regulation of phosphorus metabolic process	19_GO:0048518 positive regulation of biological process	-4.7	8.5	6.8	30238	320	78	7	9	3.2	374|1942|2260|2852|3569|3589|7057	AREG|EFNA1|FGFR1|GPER1|IL6|IL11|THBS1	-2.3
MyList	GO Biological Processes	19	GO:0008015	blood circulation	19_GO:0032501 multicellular organismal process	-4.7	7	6.4	30238	446	78	8	10	3.4	1003|1906|2313|2852|5743|5997|10699|100506658	CDH5|EDN1|FLI1|GPER1|PTGS2|RGS2|CORIN|OCLN	-2.3
MyList	GO Biological Processes	19	GO:0051897	positive regulation of phosphatidylinositol 3-kinase/protein kinase B signal transduction	19_GO:0048518 positive regulation of biological process	-4.7	11	7.3	30238	217	78	6	7.7	3	2260|2852|3554|7057|10451|51384	FGFR1|GPER1|IL1R1|THBS1|VAV3|WNT16	-2.3
MyList	GO Biological Processes	19	GO:0008283	cell population proliferation	19_GO:0009987 cellular process	-4.6	5.2	5.9	30238	749	78	10	13	3.8	374|1435|1490|1901|2260|2267|3569|3589|51384|54361	AREG|CSF1|CCN2|S1PR1|FGFR1|FGL1|IL6|IL11|WNT16|WNT4	-2.3
MyList	GO Biological Processes	19	GO:0001961	positive regulation of cytokine-mediated signaling pathway	19_GO:0048518 positive regulation of biological process	-4.6	24	9.4	30238	65	78	4	5.1	2.5	1435|1906|3554|153222	CSF1|EDN1|IL1R1|CREBRF	-2.3
MyList	GO Biological Processes	19	GO:0045444	fat cell differentiation	19_GO:0032502 developmental process	-4.6	15	8	30238	133	78	5	6.4	2.8	1959|3589|5743|5997|6041	EGR2|IL11|PTGS2|RGS2|RNASEL	-2.3
MyList	GO Biological Processes	19	GO:0051384	response to glucocorticoid	19_GO:0050896 response to stimulus	-4.6	15	8	30238	133	78	5	6.4	2.8	374|1843|1906|3569|114907	AREG|DUSP1|EDN1|IL6|FBXO32	-2.3
MyList	GO Biological Processes	19	GO:2000351	regulation of endothelial cell apoptotic process	19_GO:0050789 regulation of biological process	-4.6	23	9.2	30238	67	78	4	5.1	2.5	1003|2152|2852|7057	CDH5|F3|GPER1|THBS1	-2.2
MyList	GO Biological Processes	19	GO:0060444	branching involved in mammary gland duct morphogenesis	19_GO:0032502 developmental process	-4.6	51	12	30238	23	78	3	3.8	2.2	374|1435|54361	AREG|CSF1|WNT4	-2.2
MyList	GO Biological Processes	19	GO:0030193	regulation of blood coagulation	19_GO:0032501 multicellular organismal process	-4.5	22	9	30238	70	78	4	5.1	2.5	1906|2152|5055|7057	EDN1|F3|SERPINB2|THBS1	-2.2
MyList	WikiPathways	27	WP2880	Glucocorticoid receptor pathway		-4.5	22	9	30238	70	78	4	5.1	2.5	3589|5743|5997|6286	IL11|PTGS2|RGS2|S100P	-2.2
MyList	Canonical Pathways	11	M167	PID AP1 PATHWAY		-4.5	22	9	30238	70	78	4	5.1	2.5	1843|1906|3491|3569	DUSP1|EDN1|CCN1|IL6	-2.2
MyList	GO Biological Processes	19	GO:0008285	negative regulation of cell population proliferation	19_GO:0048519 negative regulation of biological process	-4.4	4.9	5.6	30238	792	78	10	13	3.8	1003|1843|2852|3569|7057|8764|9510|10395|11009|85477	CDH5|DUSP1|GPER1|IL6|THBS1|TNFRSF14|ADAMTS1|DLC1|IL24|SCIN	-2.1
MyList	GO Biological Processes	19	GO:0090200	positive regulation of release of cytochrome c from mitochondria	19_GO:0048518 positive regulation of biological process	-4.4	47	12	30238	25	78	3	3.8	2.2	2852|27113|90427	GPER1|BBC3|BMF	-2.1
MyList	GO Biological Processes	19	GO:1900046	regulation of hemostasis	19_GO:0050789 regulation of biological process	-4.4	22	8.9	30238	72	78	4	5.1	2.5	1906|2152|5055|7057	EDN1|F3|SERPINB2|THBS1	-2.1
MyList	GO Biological Processes	19	GO:0060760	positive regulation of response to cytokine stimulus	19_GO:0048518 positive regulation of biological process	-4.4	22	8.9	30238	72	78	4	5.1	2.5	1435|1906|3554|153222	CSF1|EDN1|IL1R1|CREBRF	-2.1
MyList	GO Biological Processes	19	GO:0060560	developmental growth involved in morphogenesis	19_GO:0040007 growth	-4.4	13	7.5	30238	147	78	5	6.4	2.8	374|627|1435|1901|1906	AREG|BDNF|CSF1|S1PR1|EDN1	-2.1
MyList	GO Biological Processes	19	GO:0051046	regulation of secretion	19_GO:0051179 localization	-4.4	5.4	5.8	30238	641	78	9	12	3.6	1906|2260|2852|3569|3589|3598|7779|10699|85477	EDN1|FGFR1|GPER1|IL6|IL11|IL13RA2|SLC30A1|CORIN|SCIN	-2.1
MyList	WikiPathways	27	WP530	Cytokines and inflammatory response		-4.4	45	11	30238	26	78	3	3.8	2.2	1435|3569|3589	CSF1|IL6|IL11	-2.1
MyList	GO Biological Processes	19	GO:0061448	connective tissue development	19_GO:0032502 developmental process	-4.4	9.5	6.8	30238	245	78	6	7.7	3	1435|1490|1906|2260|3491|55790	CSF1|CCN2|EDN1|FGFR1|CCN1|CSGALNACT1	-2.1
MyList	GO Biological Processes	19	GO:0050818	regulation of coagulation	19_GO:0032501 multicellular organismal process	-4.3	20	8.6	30238	76	78	4	5.1	2.5	1906|2152|5055|7057	EDN1|F3|SERPINB2|THBS1	-2
MyList	WikiPathways	27	WP5434	Cancer pathways		-4.3	6.1	5.9	30238	509	78	8	10	3.4	1906|2260|2786|3569|5743|27113|51384|54361	EDN1|FGFR1|GNG4|IL6|PTGS2|BBC3|WNT16|WNT4	-2
MyList	GO Biological Processes	19	GO:1901342	regulation of vasculature development	19_GO:0032502 developmental process	-4.3	7.2	6.2	30238	375	78	7	9	3.2	1003|1942|2152|3569|7057|9510|54361	CDH5|EFNA1|F3|IL6|THBS1|ADAMTS1|WNT4	-2
MyList	GO Biological Processes	19	GO:0010638	positive regulation of organelle organization	19_GO:0048518 positive regulation of biological process	-4.3	6	5.9	30238	514	78	8	10	3.4	1490|1906|2852|27113|54361|85477|90427|100506658	CCN2|EDN1|GPER1|BBC3|WNT4|SCIN|BMF|OCLN	-2
MyList	KEGG Pathway	24	hsa04390	Hippo signaling pathway		-4.3	12	7.2	30238	157	78	5	6.4	2.8	374|1490|27113|51384|54361	AREG|CCN2|BBC3|WNT16|WNT4	-2
MyList	GO Biological Processes	19	GO:0060485	mesenchyme development	19_GO:0032502 developmental process	-4.3	9	6.6	30238	258	78	6	7.7	3	1906|1942|2260|51384|54361|221662	EDN1|EFNA1|FGFR1|WNT16|WNT4|RBM24	-2
MyList	GO Biological Processes	19	GO:2000353	positive regulation of endothelial cell apoptotic process	19_GO:0048518 positive regulation of biological process	-4.2	40	11	30238	29	78	3	3.8	2.2	2152|2852|7057	F3|GPER1|THBS1	-2
MyList	Reactome Gene Sets	6	R-HSA-5218920	VEGFR2 mediated vascular permeability		-4.2	40	11	30238	29	78	3	3.8	2.2	1003|5063|10451	CDH5|PAK3|VAV3	-2
MyList	GO Biological Processes	19	GO:2000027	regulation of animal organ morphogenesis	19_GO:0032502 developmental process	-4.2	18	8.1	30238	84	78	4	5.1	2.5	1435|1906|2260|54361	CSF1|EDN1|FGFR1|WNT4	-1.9
MyList	GO Biological Processes	19	GO:0003013	circulatory system process	19_GO:0032501 multicellular organismal process	-4.1	5.8	5.7	30238	537	78	8	10	3.4	1003|1906|2313|2852|5743|5997|10699|100506658	CDH5|EDN1|FLI1|GPER1|PTGS2|RGS2|CORIN|OCLN	-1.9
MyList	Reactome Gene Sets	6	R-HSA-2219530	Constitutive Signaling by Aberrant PI3K in Cancer		-4.1	18	8	30238	86	78	4	5.1	2.5	374|627|2250|2260	AREG|BDNF|FGF5|FGFR1	-1.9
MyList	Reactome Gene Sets	6	R-HSA-5684996	MAPK1/MAPK3 signaling		-4.1	8.6	6.4	30238	272	78	6	7.7	3	374|1843|2250|2260|3569|5623	AREG|DUSP1|FGF5|FGFR1|IL6|PSPN	-1.9
MyList	GO Biological Processes	19	GO:0060603	mammary gland duct morphogenesis	19_GO:0032502 developmental process	-4.1	36	10	30238	32	78	3	3.8	2.2	374|1435|54361	AREG|CSF1|WNT4	-1.9
MyList	GO Biological Processes	19	GO:0110053	regulation of actin filament organization	19_GO:0050789 regulation of biological process	-4.1	8.5	6.3	30238	274	78	6	7.7	3	1490|1901|5063|10395|54361|85477	CCN2|S1PR1|PAK3|DLC1|WNT4|SCIN	-1.9
MyList	GO Biological Processes	19	GO:0051147	regulation of muscle cell differentiation	19_GO:0032502 developmental process	-4.1	11	6.9	30238	169	78	5	6.4	2.8	627|1906|2852|5997|221662	BDNF|EDN1|GPER1|RGS2|RBM24	-1.9
MyList	GO Biological Processes	19	GO:0044344	cellular response to fibroblast growth factor stimulus	19_GO:0050896 response to stimulus	-4.1	17	7.9	30238	89	78	4	5.1	2.5	1490|2250|2260|54361	CCN2|FGF5|FGFR1|WNT4	-1.8
MyList	WikiPathways	27	WP4496	Signal transduction through IL1R		-4.1	35	10	30238	33	78	3	3.8	2.2	3554|3569|3656	IL1R1|IL6|IRAK2	-1.8
MyList	WikiPathways	27	WP5088	Prostaglandin signaling		-4.1	35	10	30238	33	78	3	3.8	2.2	374|1435|3569	AREG|CSF1|IL6	-1.8
MyList	GO Biological Processes	19	GO:0061138	morphogenesis of a branching epithelium	19_GO:0032502 developmental process	-4	11	6.8	30238	174	78	5	6.4	2.8	374|1435|1906|2260|54361	AREG|CSF1|EDN1|FGFR1|WNT4	-1.8
MyList	GO Biological Processes	19	GO:1902905	positive regulation of supramolecular fiber organization	19_GO:0048518 positive regulation of biological process	-4	11	6.8	30238	176	78	5	6.4	2.8	1490|1906|54361|85477|100506658	CCN2|EDN1|WNT4|SCIN|OCLN	-1.8
MyList	WikiPathways	27	WP1772	Apoptosis modulation and signaling		-4	17	7.7	30238	92	78	4	5.1	2.5	597|3554|27113|90427	BCL2A1|IL1R1|BBC3|BMF	-1.8
MyList	Reactome Gene Sets	6	R-HSA-9675108	Nervous system development		-4	5.5	5.5	30238	559	78	8	10	3.4	1942|1959|2260|2886|5063|5623|10451|27289	EFNA1|EGR2|FGFR1|GRB7|PAK3|PSPN|VAV3|RND1	-1.8
MyList	WikiPathways	27	WP3617	Photodynamic therapy induced NF kB survival signaling		-4	33	9.7	30238	35	78	3	3.8	2.2	597|3569|5743	BCL2A1|IL6|PTGS2	-1.8
MyList	GO Biological Processes	19	GO:0051216	cartilage development	19_GO:0032502 developmental process	-4	11	6.7	30238	180	78	5	6.4	2.8	1490|1906|2260|3491|55790	CCN2|EDN1|FGFR1|CCN1|CSGALNACT1	-1.8
MyList	KEGG Pathway	24	hsa05323	Rheumatoid arthritis		-4	16	7.6	30238	95	78	4	5.1	2.5	1435|3569|3589|8741	CSF1|IL6|IL11|TNFSF13	-1.8
MyList	GO Biological Processes	19	GO:0048762	mesenchymal cell differentiation	19_GO:0032502 developmental process	-3.9	11	6.6	30238	183	78	5	6.4	2.8	1906|1942|2260|51384|54361	EDN1|EFNA1|FGFR1|WNT16|WNT4	-1.7
MyList	GO Biological Processes	19	GO:0001763	morphogenesis of a branching structure	19_GO:0032502 developmental process	-3.9	11	6.6	30238	184	78	5	6.4	2.8	374|1435|1906|2260|54361	AREG|CSF1|EDN1|FGFR1|WNT4	-1.7
MyList	GO Biological Processes	19	GO:0071774	response to fibroblast growth factor	19_GO:0050896 response to stimulus	-3.9	16	7.5	30238	97	78	4	5.1	2.5	1490|2250|2260|54361	CCN2|FGF5|FGFR1|WNT4	-1.7
MyList	GO Biological Processes	19	GO:0002690	positive regulation of leukocyte chemotaxis	19_GO:0040011 locomotion	-3.9	16	7.5	30238	97	78	4	5.1	2.5	1435|1906|3569|7057	CSF1|EDN1|IL6|THBS1	-1.7
MyList	GO Biological Processes	19	GO:0007229	integrin-mediated signaling pathway	19_GO:0050896 response to stimulus	-3.9	16	7.5	30238	98	78	4	5.1	2.5	1490|3491|9510|10451	CCN2|CCN1|ADAMTS1|VAV3	-1.7
MyList	GO Biological Processes	19	GO:0051492	regulation of stress fiber assembly	19_GO:0050789 regulation of biological process	-3.9	16	7.5	30238	98	78	4	5.1	2.5	1490|1901|10395|54361	CCN2|S1PR1|DLC1|WNT4	-1.7
MyList	GO Biological Processes	19	GO:0051153	regulation of striated muscle cell differentiation	19_GO:0032502 developmental process	-3.9	16	7.5	30238	98	78	4	5.1	2.5	627|1906|5997|221662	BDNF|EDN1|RGS2|RBM24	-1.7
MyList	GO Biological Processes	19	GO:0048732	gland development	19_GO:0032502 developmental process	-3.9	6.3	5.6	30238	431	78	7	9	3.2	374|1435|1906|2260|2267|3569|54361	AREG|CSF1|EDN1|FGFR1|FGL1|IL6|WNT4	-1.7
MyList	WikiPathways	27	WP3614	Photodynamic therapy induced HIF 1 survival signaling		-3.9	31	9.3	30238	38	78	3	3.8	2.2	597|1906|5743	BCL2A1|EDN1|PTGS2	-1.7
MyList	KEGG Pathway	24	hsa04061	Viral protein interaction with cytokine and cytokine receptor		-3.9	16	7.4	30238	100	78	4	5.1	2.5	1435|3569|8764|11009	CSF1|IL6|TNFRSF14|IL24	-1.7
MyList	KEGG Pathway	24	hsa04640	Hematopoietic cell lineage		-3.9	16	7.4	30238	100	78	4	5.1	2.5	1435|3554|3569|3589	CSF1|IL1R1|IL6|IL11	-1.7
MyList	GO Biological Processes	19	GO:0019220	regulation of phosphate metabolic process	19_GO:0050789 regulation of biological process	-3.9	5.3	5.3	30238	586	78	8	10	3.4	374|1843|1942|2260|2852|3569|3589|7057	AREG|DUSP1|EFNA1|FGFR1|GPER1|IL6|IL11|THBS1	-1.7
MyList	GO Biological Processes	19	GO:0051174	regulation of phosphorus metabolic process	19_GO:0050789 regulation of biological process	-3.9	5.3	5.3	30238	587	78	8	10	3.4	374|1843|1942|2260|2852|3569|3589|7057	AREG|DUSP1|EFNA1|FGFR1|GPER1|IL6|IL11|THBS1	-1.7
MyList	GO Biological Processes	19	GO:0051495	positive regulation of cytoskeleton organization	19_GO:0048518 positive regulation of biological process	-3.9	10	6.4	30238	191	78	5	6.4	2.8	1490|1906|54361|85477|100506658	CCN2|EDN1|WNT4|SCIN|OCLN	-1.7
MyList	GO Biological Processes	19	GO:0007596	blood coagulation	19_GO:0032501 multicellular organismal process	-3.9	10	6.4	30238	191	78	5	6.4	2.8	2152|2267|3569|7057|10451	F3|FGL1|IL6|THBS1|VAV3	-1.7
MyList	GO Biological Processes	19	GO:0043254	regulation of protein-containing complex assembly	19_GO:0050789 regulation of biological process	-3.9	6.2	5.6	30238	438	78	7	9	3.2	1003|5063|9829|27113|85477|90427|100506658	CDH5|PAK3|DNAJC6|BBC3|SCIN|BMF|OCLN	-1.7
MyList	GO Biological Processes	19	GO:0035633	maintenance of blood-brain barrier	19_GO:0042592 homeostatic process	-3.9	30	9.2	30238	39	78	3	3.8	2.2	1003|3569|100506658	CDH5|IL6|OCLN	-1.7
MyList	GO Biological Processes	19	GO:0071396	cellular response to lipid	19_GO:0050896 response to stimulus	-3.8	5.2	5.3	30238	591	78	8	10	3.4	1906|2852|3569|3656|7100|11009|57476|114907	EDN1|GPER1|IL6|IRAK2|TLR5|IL24|GRAMD1B|FBXO32	-1.7
MyList	GO Biological Processes	19	GO:0050817	coagulation	19_GO:0032501 multicellular organismal process	-3.8	10	6.4	30238	193	78	5	6.4	2.8	2152|2267|3569|7057|10451	F3|FGL1|IL6|THBS1|VAV3	-1.7
MyList	GO Biological Processes	19	GO:0042542	response to hydrogen peroxide	19_GO:0050896 response to stimulus	-3.8	15	7.3	30238	103	78	4	5.1	2.5	374|1843|1906|3569	AREG|DUSP1|EDN1|IL6	-1.7
MyList	WikiPathways	27	WP5474	Catabolism of skeletal muscle in cachexia		-3.8	29	9	30238	40	78	3	3.8	2.2	3554|3569|114907	IL1R1|IL6|FBXO32	-1.7
MyList	GO Biological Processes	19	GO:0051896	regulation of phosphatidylinositol 3-kinase/protein kinase B signal transduction	19_GO:0050896 response to stimulus	-3.8	7.5	5.8	30238	311	78	6	7.7	3	2260|2852|3554|7057|10451|51384	FGFR1|GPER1|IL1R1|THBS1|VAV3|WNT16	-1.7
MyList	GO Biological Processes	19	GO:0032102	negative regulation of response to external stimulus	19_GO:0048519 negative regulation of biological process	-3.8	6	5.5	30238	449	78	7	9	3.2	1003|1843|1906|2852|5055|7057|54361	CDH5|DUSP1|EDN1|GPER1|SERPINB2|THBS1|WNT4	-1.6
MyList	GO Biological Processes	19	GO:0033574	response to testosterone	19_GO:0050896 response to stimulus	-3.8	28	8.9	30238	41	78	3	3.8	2.2	1843|1906|7057	DUSP1|EDN1|THBS1	-1.6
MyList	GO Biological Processes	19	GO:0034762	regulation of transmembrane transport	19_GO:0051179 localization	-3.8	6	5.5	30238	450	78	7	9	3.2	1906|2852|5997|6041|7057|7779|100506658	EDN1|GPER1|RGS2|RNASEL|THBS1|SLC30A1|OCLN	-1.6
MyList	GO Biological Processes	19	GO:0010720	positive regulation of cell development	19_GO:0032502 developmental process	-3.8	6	5.5	30238	451	78	7	9	3.2	627|1003|1435|1959|2852|3569|7779	BDNF|CDH5|CSF1|EGR2|GPER1|IL6|SLC30A1	-1.6
MyList	GO Biological Processes	19	GO:0046889	positive regulation of lipid biosynthetic process	19_GO:0048518 positive regulation of biological process	-3.8	15	7.1	30238	106	78	4	5.1	2.5	1906|3491|5743|54361	EDN1|CCN1|PTGS2|WNT4	-1.6
MyList	Reactome Gene Sets	6	R-HSA-6785807	Interleukin-4 and Interleukin-13 signaling		-3.8	15	7.1	30238	106	78	4	5.1	2.5	1901|3569|3598|5743	S1PR1|IL6|IL13RA2|PTGS2	-1.6
MyList	GO Biological Processes	19	GO:0048729	tissue morphogenesis	19_GO:0032502 developmental process	-3.8	5.1	5.2	30238	608	78	8	10	3.4	374|1435|1901|1906|2260|10395|51384|54361	AREG|CSF1|S1PR1|EDN1|FGFR1|DLC1|WNT16|WNT4	-1.6
MyList	GO Biological Processes	19	GO:0044703	multi-organism reproductive process	19_GO:0022414 reproductive process	-3.8	9.6	6.3	30238	201	78	5	6.4	2.8	1906|5743|5997|10699|54361	EDN1|PTGS2|RGS2|CORIN|WNT4	-1.6
MyList	GO Biological Processes	19	GO:0045429	positive regulation of nitric oxide biosynthetic process	19_GO:0048518 positive regulation of biological process	-3.8	28	8.8	30238	42	78	3	3.8	2.2	1906|5743|7100	EDN1|PTGS2|TLR5	-1.6
MyList	WikiPathways	27	WP5353	Macrophage stimulating protein MSP signaling		-3.7	14	7.1	30238	108	78	4	5.1	2.5	1843|2260|3569|100506658	DUSP1|FGFR1|IL6|OCLN	-1.6
MyList	GO Biological Processes	19	GO:0002700	regulation of production of molecular mediator of immune response	19_GO:0002376 immune system process	-3.7	9.6	6.2	30238	202	78	5	6.4	2.8	3554|3569|3598|8741|8764	IL1R1|IL6|IL13RA2|TNFSF13|TNFRSF14	-1.6
MyList	GO Biological Processes	19	GO:0048598	embryonic morphogenesis	19_GO:0032502 developmental process	-3.7	5.1	5.2	30238	613	78	8	10	3.4	1843|1906|1942|2260|3491|10395|51384|54361	DUSP1|EDN1|EFNA1|FGFR1|CCN1|DLC1|WNT16|WNT4	-1.6
MyList	KEGG Pathway	24	hsa05205	Proteoglycans in cancer		-3.7	9.5	6.2	30238	204	78	5	6.4	2.8	2260|7057|10451|51384|54361	FGFR1|THBS1|VAV3|WNT16|WNT4	-1.6
MyList	GO Biological Processes	19	GO:0007162	negative regulation of cell adhesion	19_GO:0048519 negative regulation of biological process	-3.7	7.1	5.7	30238	326	78	6	7.7	3	1843|2267|7057|8764|10395|27289	DUSP1|FGL1|THBS1|TNFRSF14|DLC1|RND1	-1.6
MyList	GO Biological Processes	19	GO:0045745	positive regulation of G protein-coupled receptor signaling pathway	19_GO:0048518 positive regulation of biological process	-3.7	26	8.6	30238	44	78	3	3.8	2.2	1906|2852|5997	EDN1|GPER1|RGS2	-1.6
MyList	Reactome Gene Sets	6	R-HSA-2219528	PI3K/AKT Signaling in Cancer		-3.7	14	6.9	30238	112	78	4	5.1	2.5	374|627|2250|2260	AREG|BDNF|FGF5|FGFR1	-1.6
MyList	GO Biological Processes	19	GO:0032231	regulation of actin filament bundle assembly	19_GO:0050789 regulation of biological process	-3.7	14	6.9	30238	112	78	4	5.1	2.5	1490|1901|10395|54361	CCN2|S1PR1|DLC1|WNT4	-1.6
MyList	GO Biological Processes	19	GO:1904407	positive regulation of nitric oxide metabolic process	19_GO:0048518 positive regulation of biological process	-3.7	26	8.5	30238	45	78	3	3.8	2.2	1906|5743|7100	EDN1|PTGS2|TLR5	-1.6
MyList	GO Biological Processes	19	GO:0090199	regulation of release of cytochrome c from mitochondria	19_GO:0050896 response to stimulus	-3.7	26	8.5	30238	45	78	3	3.8	2.2	2852|27113|90427	GPER1|BBC3|BMF	-1.6
MyList	GO Biological Processes	19	GO:0044706	multi-multicellular organism process	19_GO:0032501 multicellular organismal process	-3.7	9.2	6.1	30238	211	78	5	6.4	2.8	1906|5743|5997|10699|54361	EDN1|PTGS2|RGS2|CORIN|WNT4	-1.6
MyList	Reactome Gene Sets	6	R-HSA-6811558	PI5P, PP2A and IER3 Regulate PI3K/AKT Signaling		-3.7	14	6.9	30238	114	78	4	5.1	2.5	374|627|2250|2260	AREG|BDNF|FGF5|FGFR1	-1.6
MyList	GO Biological Processes	19	GO:0006954	inflammatory response	19_GO:0050896 response to stimulus	-3.6	4.9	5	30238	635	78	8	10	3.4	1435|2152|2852|3554|3569|3656|7057|7100	CSF1|F3|GPER1|IL1R1|IL6|IRAK2|THBS1|TLR5	-1.5
MyList	KEGG Pathway	24	hsa04670	Leukocyte transendothelial migration		-3.6	13	6.8	30238	116	78	4	5.1	2.5	1003|10451|53842|100506658	CDH5|VAV3|CLDN22|OCLN	-1.5
MyList	GO Biological Processes	19	GO:0060443	mammary gland morphogenesis	19_GO:0032502 developmental process	-3.6	25	8.3	30238	47	78	3	3.8	2.2	374|1435|54361	AREG|CSF1|WNT4	-1.5
MyList	WikiPathways	27	WP3931	Embryonic stem cell pluripotency pathways		-3.6	13	6.7	30238	118	78	4	5.1	2.5	2250|2260|51384|54361	FGF5|FGFR1|WNT16|WNT4	-1.5
MyList	WikiPathways	27	WP4787	Osteoblast differentiation and related diseases		-3.6	13	6.7	30238	119	78	4	5.1	2.5	2250|2260|51384|54361	FGF5|FGFR1|WNT16|WNT4	-1.5
MyList	KEGG Pathway	24	hsa04668	TNF signaling pathway		-3.6	13	6.7	30238	119	78	4	5.1	2.5	1435|1906|3569|5743	CSF1|EDN1|IL6|PTGS2	-1.5
MyList	WikiPathways	27	WP2848	Pluripotent stem cell differentiation pathway		-3.6	24	8.2	30238	48	78	3	3.8	2.2	1435|3569|3589	CSF1|IL6|IL11	-1.5
MyList	GO Biological Processes	19	GO:0002009	morphogenesis of an epithelium	19_GO:0032502 developmental process	-3.6	5.6	5.2	30238	488	78	7	9	3.2	374|1435|1906|2260|10395|51384|54361	AREG|CSF1|EDN1|FGFR1|DLC1|WNT16|WNT4	-1.5
MyList	Reactome Gene Sets	6	R-HSA-199418	Negative regulation of the PI3K/AKT network		-3.6	13	6.6	30238	121	78	4	5.1	2.5	374|627|2250|2260	AREG|BDNF|FGF5|FGFR1	-1.5
MyList	WikiPathways	27	WP4541	Hippo Merlin signaling dysregulation		-3.6	13	6.6	30238	121	78	4	5.1	2.5	1003|1490|2260|5063	CDH5|CCN2|FGFR1|PAK3	-1.5
MyList	GO Biological Processes	19	GO:0070830	bicellular tight junction assembly	19_GO:0009987 cellular process	-3.6	24	8.1	30238	49	78	3	3.8	2.2	1003|53842|100506658	CDH5|CLDN22|OCLN	-1.5
MyList	GO Biological Processes	19	GO:0045933	positive regulation of muscle contraction	19_GO:0048518 positive regulation of biological process	-3.5	23	8	30238	50	78	3	3.8	2.2	1906|2852|5997	EDN1|GPER1|RGS2	-1.5
MyList	GO Biological Processes	19	GO:0051248	negative regulation of protein metabolic process	19_GO:0048519 negative regulation of biological process	-3.5	4.6	4.8	30238	667	78	8	10	3.4	1843|1906|1942|2886|5997|7057|220441|221662	DUSP1|EDN1|EFNA1|GRB7|RGS2|THBS1|RNF152|RBM24	-1.4
MyList	GO Biological Processes	19	GO:0055074	calcium ion homeostasis	19_GO:0042592 homeostatic process	-3.5	8.4	5.8	30238	230	78	5	6.4	2.8	1003|1906|2260|2852|7779	CDH5|EDN1|FGFR1|GPER1|SLC30A1	-1.4
MyList	GO Biological Processes	19	GO:0010810	regulation of cell-substrate adhesion	19_GO:0050789 regulation of biological process	-3.5	8.4	5.8	30238	230	78	5	6.4	2.8	1435|3491|7057|10395|54361	CSF1|CCN1|THBS1|DLC1|WNT4	-1.4
MyList	GO Biological Processes	19	GO:0019216	regulation of lipid metabolic process	19_GO:0050789 regulation of biological process	-3.5	6.5	5.3	30238	358	78	6	7.7	3	1906|2852|3491|5743|9563|54361	EDN1|GPER1|CCN1|PTGS2|H6PD|WNT4	-1.4
MyList	GO Biological Processes	19	GO:0001934	positive regulation of protein phosphorylation	19_GO:0048518 positive regulation of biological process	-3.5	8.4	5.7	30238	231	78	5	6.4	2.8	1942|2260|2852|3569|3589	EFNA1|FGFR1|GPER1|IL6|IL11	-1.4
MyList	KEGG Pathway	24	hsa04810	Regulation of actin cytoskeleton		-3.5	8.4	5.7	30238	232	78	5	6.4	2.8	2250|2260|5063|10451|85477	FGF5|FGFR1|PAK3|VAV3|SCIN	-1.4
MyList	GO Biological Processes	19	GO:0071622	regulation of granulocyte chemotaxis	19_GO:0040011 locomotion	-3.5	22	7.8	30238	53	78	3	3.8	2.2	1435|1906|7057	CSF1|EDN1|THBS1	-1.4
MyList	GO Biological Processes	19	GO:0050731	positive regulation of peptidyl-tyrosine phosphorylation	19_GO:0048518 positive regulation of biological process	-3.5	22	7.8	30238	53	78	3	3.8	2.2	1942|3569|3589	EFNA1|IL6|IL11	-1.4
MyList	GO Biological Processes	19	GO:0050769	positive regulation of neurogenesis	19_GO:0032502 developmental process	-3.4	8.2	5.7	30238	235	78	5	6.4	2.8	627|1959|2852|3569|7779	BDNF|EGR2|GPER1|IL6|SLC30A1	-1.4
MyList	GO Biological Processes	19	GO:0045765	regulation of angiogenesis	19_GO:0032502 developmental process	-3.4	6.4	5.3	30238	365	78	6	7.7	3	1003|1942|2152|3569|7057|9510	CDH5|EFNA1|F3|IL6|THBS1|ADAMTS1	-1.4
MyList	Canonical Pathways	11	M256	PID TAP63 PATHWAY		-3.4	22	7.7	30238	54	78	3	3.8	2.2	1959|9249|27113	EGR2|DHRS3|BBC3	-1.4
MyList	GO Biological Processes	19	GO:0001952	regulation of cell-matrix adhesion	19_GO:0050789 regulation of biological process	-3.4	12	6.3	30238	131	78	4	5.1	2.5	1435|7057|10395|54361	CSF1|THBS1|DLC1|WNT4	-1.4
MyList	GO Biological Processes	19	GO:0090066	regulation of anatomical structure size	19_GO:0065007 biological regulation	-3.4	5.3	5	30238	516	78	7	9	3.2	627|1906|2852|5063|5997|10451|85477	BDNF|EDN1|GPER1|PAK3|RGS2|VAV3|SCIN	-1.4
MyList	GO Biological Processes	19	GO:0001894	tissue homeostasis	19_GO:0042592 homeostatic process	-3.4	8.1	5.6	30238	239	78	5	6.4	2.8	1003|1435|1490|3569|100506658	CDH5|CSF1|CCN2|IL6|OCLN	-1.4
MyList	GO Biological Processes	19	GO:0060249	anatomical structure homeostasis	19_GO:0042592 homeostatic process	-3.4	8.1	5.6	30238	239	78	5	6.4	2.8	1003|1435|1490|3569|100506658	CDH5|CSF1|CCN2|IL6|OCLN	-1.4
MyList	GO Biological Processes	19	GO:0010594	regulation of endothelial cell migration	19_GO:0040011 locomotion	-3.4	8.1	5.6	30238	239	78	5	6.4	2.8	1906|1942|2260|5743|7057	EDN1|EFNA1|FGFR1|PTGS2|THBS1	-1.4
MyList	GO Biological Processes	19	GO:0120192	tight junction assembly	19_GO:0009987 cellular process	-3.4	21	7.5	30238	56	78	3	3.8	2.2	1003|53842|100506658	CDH5|CLDN22|OCLN	-1.4
MyList	GO Biological Processes	19	GO:0031401	positive regulation of protein modification process	19_GO:0048518 positive regulation of biological process	-3.4	6.2	5.2	30238	375	78	6	7.7	3	1942|2260|2852|3569|3589|378708	EFNA1|FGFR1|GPER1|IL6|IL11|CENPS	-1.3
MyList	GO Biological Processes	19	GO:0010595	positive regulation of endothelial cell migration	19_GO:0040011 locomotion	-3.4	11	6.2	30238	136	78	4	5.1	2.5	1906|2260|5743|7057	EDN1|FGFR1|PTGS2|THBS1	-1.3
MyList	GO Biological Processes	19	GO:2001234	negative regulation of apoptotic signaling pathway	19_GO:0048519 negative regulation of biological process	-3.4	7.9	5.5	30238	245	78	5	6.4	2.8	627|5743|7057|51384|54361	BDNF|PTGS2|THBS1|WNT16|WNT4	-1.3
MyList	WikiPathways	27	WP382	MAPK signaling		-3.3	7.8	5.5	30238	247	78	5	6.4	2.8	627|1843|2250|2260|3554	BDNF|DUSP1|FGF5|FGFR1|IL1R1	-1.3
MyList	Reactome Gene Sets	6	R-HSA-194315	Signaling by Rho GTPases		-3.3	4.4	4.7	30238	702	78	8	10	3.4	2886|5063|7456|8367|10395|10451|27289|378708	GRB7|PAK3|WIPF1|H4C5|DLC1|VAV3|RND1|CENPS	-1.3
MyList	GO Biological Processes	19	GO:0043297	apical junction assembly	19_GO:0009987 cellular process	-3.3	20	7.4	30238	58	78	3	3.8	2.2	1003|53842|100506658	CDH5|CLDN22|OCLN	-1.3
MyList	Reactome Gene Sets	6	R-HSA-422475	Axon guidance		-3.3	5.1	4.8	30238	534	78	7	9	3.2	1942|2260|2886|5063|5623|10451|27289	EFNA1|FGFR1|GRB7|PAK3|PSPN|VAV3|RND1	-1.3
MyList	GO Biological Processes	19	GO:0044089	positive regulation of cellular component biogenesis	19_GO:0048518 positive regulation of biological process	-3.3	5.1	4.8	30238	534	78	7	9	3.2	627|1003|1490|27113|54361|90427|100506658	BDNF|CDH5|CCN2|BBC3|WNT4|BMF|OCLN	-1.3
MyList	GO Biological Processes	19	GO:0001819	positive regulation of cytokine production	19_GO:0048518 positive regulation of biological process	-3.3	5.1	4.8	30238	534	78	7	9	3.2	2152|3554|3569|5743|7057|7100|8764	F3|IL1R1|IL6|PTGS2|THBS1|TLR5|TNFRSF14	-1.3
MyList	GO Biological Processes	19	GO:0071695	anatomical structure maturation	19_GO:0032502 developmental process	-3.3	7.8	5.5	30238	249	78	5	6.4	2.8	1003|1901|1906|2260|27289	CDH5|S1PR1|EDN1|FGFR1|RND1	-1.3
MyList	GO Biological Processes	19	GO:0120193	tight junction organization	19_GO:0009987 cellular process	-3.3	20	7.3	30238	59	78	3	3.8	2.2	1003|53842|100506658	CDH5|CLDN22|OCLN	-1.3
MyList	WikiPathways	27	WP2849	Hematopoietic stem cell differentiation		-3.3	20	7.3	30238	59	78	3	3.8	2.2	1435|2313|3569	CSF1|FLI1|IL6	-1.3
MyList	Reactome Gene Sets	6	R-HSA-372790	Signaling by GPCR		-3.3	4.4	4.6	30238	709	78	8	10	3.4	1901|1906|2786|2852|5997|10451|51384|54361	S1PR1|EDN1|GNG4|GPER1|RGS2|VAV3|WNT16|WNT4	-1.3
MyList	GO Biological Processes	19	GO:0006979	response to oxidative stress	19_GO:0050896 response to stimulus	-3.3	6	5	30238	387	78	6	7.7	3	374|1843|1906|3569|5743|51384	AREG|DUSP1|EDN1|IL6|PTGS2|WNT16	-1.3
MyList	GO Biological Processes	19	GO:0001932	regulation of protein phosphorylation	19_GO:0050789 regulation of biological process	-3.3	6	5	30238	387	78	6	7.7	3	1843|1942|2260|2852|3569|3589	DUSP1|EFNA1|FGFR1|GPER1|IL6|IL11	-1.3
MyList	KEGG Pathway	24	hsa05418	Fluid shear stress and atherosclerosis		-3.3	11	6	30238	142	78	4	5.1	2.5	1003|1843|1906|3554	CDH5|DUSP1|EDN1|IL1R1	-1.3
MyList	Canonical Pathways	11	M7	PID FCER1 PATHWAY		-3.3	19	7.2	30238	60	78	3	3.8	2.2	1843|1901|7456	DUSP1|S1PR1|WIPF1	-1.3
MyList	GO Biological Processes	19	GO:0060135	maternal process involved in female pregnancy	19_GO:0022414 reproductive process	-3.3	19	7.2	30238	60	78	3	3.8	2.2	5743|5997|54361	PTGS2|RGS2|WNT4	-1.3
MyList	GO Biological Processes	19	GO:1902930	regulation of alcohol biosynthetic process	19_GO:0050789 regulation of biological process	-3.3	19	7.2	30238	60	78	3	3.8	2.2	2852|9563|54361	GPER1|H6PD|WNT4	-1.3
MyList	Reactome Gene Sets	6	R-HSA-9716542	Signaling by Rho GTPases, Miro GTPases and RHOBTB3		-3.3	4.3	4.6	30238	718	78	8	10	3.4	2886|5063|7456|8367|10395|10451|27289|378708	GRB7|PAK3|WIPF1|H4C5|DLC1|VAV3|RND1|CENPS	-1.3
MyList	GO Biological Processes	19	GO:0048754	branching morphogenesis of an epithelial tube	19_GO:0032502 developmental process	-3.3	11	6	30238	144	78	4	5.1	2.5	374|1435|1906|54361	AREG|CSF1|EDN1|WNT4	-1.3
MyList	GO Biological Processes	19	GO:0045834	positive regulation of lipid metabolic process	19_GO:0048518 positive regulation of biological process	-3.3	11	6	30238	145	78	4	5.1	2.5	1906|3491|5743|54361	EDN1|CCN1|PTGS2|WNT4	-1.3
MyList	GO Biological Processes	19	GO:0032944	regulation of mononuclear cell proliferation	19_GO:0050789 regulation of biological process	-3.3	7.5	5.3	30238	258	78	5	6.4	2.8	1435|3569|8741|8764|10451	CSF1|IL6|TNFSF13|TNFRSF14|VAV3	-1.3
MyList	GO Biological Processes	19	GO:0099175	regulation of postsynapse organization	19_GO:0050789 regulation of biological process	-3.2	11	5.9	30238	146	78	4	5.1	2.5	1942|2260|5063|7779	EFNA1|FGFR1|PAK3|SLC30A1	-1.3
MyList	GO Biological Processes	19	GO:0002702	positive regulation of production of molecular mediator of immune response	19_GO:0002376 immune system process	-3.2	11	5.9	30238	146	78	4	5.1	2.5	3554|3569|8741|8764	IL1R1|IL6|TNFSF13|TNFRSF14	-1.3
MyList	WikiPathways	27	WP474	Endochondral ossification		-3.2	18	7.1	30238	63	78	3	3.8	2.2	2260|9510|85477	FGFR1|ADAMTS1|SCIN	-1.3
MyList	WikiPathways	27	WP4808	Endochondral ossification with skeletal dysplasias		-3.2	18	7.1	30238	63	78	3	3.8	2.2	2260|9510|85477	FGFR1|ADAMTS1|SCIN	-1.3
MyList	WikiPathways	27	WP5222	2q13 copy number variation syndrome		-3.2	18	7.1	30238	63	78	3	3.8	2.2	1435|3554|3569	CSF1|IL1R1|IL6	-1.3
MyList	GO Biological Processes	19	GO:0061180	mammary gland epithelium development	19_GO:0032502 developmental process	-3.2	18	7.1	30238	63	78	3	3.8	2.2	374|1435|54361	AREG|CSF1|WNT4	-1.3
MyList	GO Biological Processes	19	GO:0006940	regulation of smooth muscle contraction	19_GO:0032501 multicellular organismal process	-3.2	18	7.1	30238	63	78	3	3.8	2.2	1906|2852|5997	EDN1|GPER1|RGS2	-1.3
MyList	WikiPathways	27	WP3624	Lung fibrosis		-3.2	18	7.1	30238	63	78	3	3.8	2.2	1490|1906|3569	CCN2|EDN1|IL6	-1.3
MyList	KEGG Pathway	24	hsa05224	Breast cancer		-3.2	10	5.9	30238	148	78	4	5.1	2.5	2250|2260|51384|54361	FGF5|FGFR1|WNT16|WNT4	-1.3
MyList	GO Biological Processes	19	GO:0031175	neuron projection development	19_GO:0032502 developmental process	-3.2	4.2	4.5	30238	733	78	8	10	3.4	374|627|1906|1942|1959|2260|3569|5063	AREG|BDNF|EDN1|EFNA1|EGR2|FGFR1|IL6|PAK3	-1.3
MyList	GO Biological Processes	19	GO:0010565	regulation of ketone metabolic process	19_GO:0050789 regulation of biological process	-3.2	10	5.9	30238	149	78	4	5.1	2.5	1906|5743|9563|54361	EDN1|PTGS2|H6PD|WNT4	-1.3
MyList	WikiPathways	27	WP5124	Alzheimer 39 s disease		-3.2	7.3	5.3	30238	264	78	5	6.4	2.8	1435|3569|5743|51384|54361	CSF1|IL6|PTGS2|WNT16|WNT4	-1.3
MyList	GO Biological Processes	19	GO:0071675	regulation of mononuclear cell migration	19_GO:0040011 locomotion	-3.2	10	5.8	30238	150	78	4	5.1	2.5	1435|1843|7057|8764	CSF1|DUSP1|THBS1|TNFRSF14	-1.3
MyList	GO Biological Processes	19	GO:0046328	regulation of JNK cascade	19_GO:0050896 response to stimulus	-3.2	10	5.8	30238	150	78	4	5.1	2.5	1490|1906|5997|51384	CCN2|EDN1|RGS2|WNT16	-1.3
MyList	Reactome Gene Sets	6	R-HSA-5673001	RAF/MAP kinase cascade		-3.2	7.3	5.2	30238	266	78	5	6.4	2.8	374|1843|2250|2260|5623	AREG|DUSP1|FGF5|FGFR1|PSPN	-1.2
MyList	GO Biological Processes	19	GO:0090303	positive regulation of wound healing	19_GO:0048518 positive regulation of biological process	-3.2	18	6.9	30238	65	78	3	3.8	2.2	2152|7057|100506658	F3|THBS1|OCLN	-1.2
MyList	GO Biological Processes	19	GO:0045428	regulation of nitric oxide biosynthetic process	19_GO:0050789 regulation of biological process	-3.2	18	6.9	30238	65	78	3	3.8	2.2	1906|5743|7100	EDN1|PTGS2|TLR5	-1.2
MyList	GO Biological Processes	19	GO:0032757	positive regulation of interleukin-8 production	19_GO:0048518 positive regulation of biological process	-3.2	18	6.9	30238	65	78	3	3.8	2.2	2152|3569|7100	F3|IL6|TLR5	-1.2
MyList	WikiPathways	27	WP2059	Alzheimer 39 s disease and miRNA effects		-3.2	7.2	5.2	30238	269	78	5	6.4	2.8	1435|3569|5743|51384|54361	CSF1|IL6|PTGS2|WNT16|WNT4	-1.2
MyList	GO Biological Processes	19	GO:0071384	cellular response to corticosteroid stimulus	19_GO:0050896 response to stimulus	-3.2	18	6.9	30238	66	78	3	3.8	2.2	1906|2852|114907	EDN1|GPER1|FBXO32	-1.2
MyList	GO Biological Processes	19	GO:0046883	regulation of hormone secretion	19_GO:0051179 localization	-3.2	7.1	5.2	30238	272	78	5	6.4	2.8	1906|2260|2852|3569|3589	EDN1|FGFR1|GPER1|IL6|IL11	-1.2
MyList	GO Biological Processes	19	GO:0032946	positive regulation of mononuclear cell proliferation	19_GO:0048518 positive regulation of biological process	-3.2	10	5.7	30238	155	78	4	5.1	2.5	1435|3569|8741|10451	CSF1|IL6|TNFSF13|VAV3	-1.2
MyList	WikiPathways	27	WP4262	Breast cancer pathway		-3.2	10	5.7	30238	155	78	4	5.1	2.5	2250|2260|51384|54361	FGF5|FGFR1|WNT16|WNT4	-1.2
MyList	GO Biological Processes	19	GO:0071356	cellular response to tumor necrosis factor	19_GO:0050896 response to stimulus	-3.1	9.9	5.7	30238	156	78	4	5.1	2.5	1906|2852|7057|8764	EDN1|GPER1|THBS1|TNFRSF14	-1.2
MyList	Reactome Gene Sets	6	R-HSA-9013148	CDC42 GTPase cycle		-3.1	9.9	5.7	30238	156	78	4	5.1	2.5	5063|7456|10395|10451	PAK3|WIPF1|DLC1|VAV3	-1.2
MyList	WikiPathways	27	WP289	Myometrial relaxation and contraction pathways		-3.1	9.9	5.7	30238	156	78	4	5.1	2.5	2786|3569|5997|10699	GNG4|IL6|RGS2|CORIN	-1.2
MyList	GO Biological Processes	19	GO:1903531	negative regulation of secretion by cell	19_GO:0051179 localization	-3.1	9.9	5.7	30238	156	78	4	5.1	2.5	1906|3589|3598|7779	EDN1|IL11|IL13RA2|SLC30A1	-1.2
MyList	GO Biological Processes	19	GO:0090109	regulation of cell-substrate junction assembly	19_GO:0050789 regulation of biological process	-3.1	17	6.8	30238	68	78	3	3.8	2.2	7057|10395|54361	THBS1|DLC1|WNT4	-1.2
MyList	GO Biological Processes	19	GO:0051893	regulation of focal adhesion assembly	19_GO:0050789 regulation of biological process	-3.1	17	6.8	30238	68	78	3	3.8	2.2	7057|10395|54361	THBS1|DLC1|WNT4	-1.2
MyList	GO Biological Processes	19	GO:0055021	regulation of cardiac muscle tissue growth	19_GO:0040007 growth	-3.1	17	6.8	30238	68	78	3	3.8	2.2	1906|2260|5997	EDN1|FGFR1|RGS2	-1.2
MyList	GO Biological Processes	19	GO:0045596	negative regulation of cell differentiation	19_GO:0032502 developmental process	-3.1	4.1	4.4	30238	757	78	8	10	3.4	374|627|1942|2852|3569|5997|8367|54361	AREG|BDNF|EFNA1|GPER1|IL6|RGS2|H4C5|WNT4	-1.2
MyList	GO Biological Processes	19	GO:0080164	regulation of nitric oxide metabolic process	19_GO:0050789 regulation of biological process	-3.1	17	6.7	30238	69	78	3	3.8	2.2	1906|5743|7100	EDN1|PTGS2|TLR5	-1.2
MyList	GO Biological Processes	19	GO:0043535	regulation of blood vessel endothelial cell migration	19_GO:0040011 locomotion	-3.1	9.8	5.6	30238	159	78	4	5.1	2.5	1942|2260|5743|7057	EFNA1|FGFR1|PTGS2|THBS1	-1.2
MyList	GO Biological Processes	19	GO:0010976	positive regulation of neuron projection development	19_GO:0032502 developmental process	-3.1	9.7	5.6	30238	160	78	4	5.1	2.5	627|2260|5997|7779	BDNF|FGFR1|RGS2|SLC30A1	-1.2
MyList	GO Biological Processes	19	GO:1903530	regulation of secretion by cell	19_GO:0051179 localization	-3.1	4.6	4.5	30238	587	78	7	9	3.2	1906|2260|2852|3569|3589|3598|7779	EDN1|FGFR1|GPER1|IL6|IL11|IL13RA2|SLC30A1	-1.2
MyList	GO Biological Processes	19	GO:0045667	regulation of osteoblast differentiation	19_GO:0032502 developmental process	-3.1	9.6	5.6	30238	161	78	4	5.1	2.5	374|3491|3569|54361	AREG|CCN1|IL6|WNT4	-1.2
MyList	GO Biological Processes	19	GO:0051494	negative regulation of cytoskeleton organization	19_GO:0048519 negative regulation of biological process	-3.1	9.6	5.6	30238	161	78	4	5.1	2.5	1003|1901|10395|85477	CDH5|S1PR1|DLC1|SCIN	-1.2
MyList	WikiPathways	27	WP4239	Epithelial to mesenchymal transition in colorectal cancer		-3.1	9.6	5.6	30238	162	78	4	5.1	2.5	51384|53842|54361|100506658	WNT16|CLDN22|WNT4|OCLN	-1.2
MyList	GO Biological Processes	19	GO:0003018	vascular process in circulatory system	19_GO:0032501 multicellular organismal process	-3.1	6.8	5	30238	283	78	5	6.4	2.8	1003|1906|2852|5997|100506658	CDH5|EDN1|GPER1|RGS2|OCLN	-1.2
MyList	Reactome Gene Sets	6	R-HSA-9658195	Leishmania infection		-3.1	9.5	5.5	30238	163	78	4	5.1	2.5	2786|3569|7456|10451	GNG4|IL6|WIPF1|VAV3	-1.2
MyList	Reactome Gene Sets	6	R-HSA-9824443	Parasitic Infection Pathways		-3.1	9.5	5.5	30238	163	78	4	5.1	2.5	2786|3569|7456|10451	GNG4|IL6|WIPF1|VAV3	-1.2
MyList	GO Biological Processes	19	GO:1902904	negative regulation of supramolecular fiber organization	19_GO:0048519 negative regulation of biological process	-3.1	9.5	5.5	30238	163	78	4	5.1	2.5	1003|1901|10395|85477	CDH5|S1PR1|DLC1|SCIN	-1.2
MyList	GO Biological Processes	19	GO:0070663	regulation of leukocyte proliferation	19_GO:0050789 regulation of biological process	-3.1	6.8	5	30238	284	78	5	6.4	2.8	1435|3569|8741|8764|10451	CSF1|IL6|TNFSF13|TNFRSF14|VAV3	-1.2
MyList	GO Biological Processes	19	GO:1901888	regulation of cell junction assembly	19_GO:0050789 regulation of biological process	-3.1	6.8	5	30238	285	78	5	6.4	2.8	627|2260|7057|10395|54361	BDNF|FGFR1|THBS1|DLC1|WNT4	-1.2
MyList	GO Biological Processes	19	GO:0032890	regulation of organic acid transport	19_GO:0051179 localization	-3.1	16	6.5	30238	72	78	3	3.8	2.2	1906|5997|7057	EDN1|RGS2|THBS1	-1.2
MyList	GO Biological Processes	19	GO:0044057	regulation of system process	19_GO:0032501 multicellular organismal process	-3.1	4.6	4.5	30238	595	78	7	9	3.2	1906|1959|2260|2852|5997|10699|114907	EDN1|EGR2|FGFR1|GPER1|RGS2|CORIN|FBXO32	-1.2
MyList	GO Biological Processes	19	GO:0071560	cellular response to transforming growth factor beta stimulus	19_GO:0050896 response to stimulus	-3.1	9.4	5.5	30238	165	78	4	5.1	2.5	1003|1906|3598|54361	CDH5|EDN1|IL13RA2|WNT4	-1.2
MyList	GO Biological Processes	19	GO:0061045	negative regulation of wound healing	19_GO:0048519 negative regulation of biological process	-3	16	6.5	30238	73	78	3	3.8	2.2	1906|5055|54361	EDN1|SERPINB2|WNT4	-1.1
MyList	GO Biological Processes	19	GO:0008277	regulation of G protein-coupled receptor signaling pathway	19_GO:0050896 response to stimulus	-3	9.3	5.5	30238	167	78	4	5.1	2.5	1906|2786|2852|5997	EDN1|GNG4|GPER1|RGS2	-1.1
MyList	GO Biological Processes	19	GO:0060420	regulation of heart growth	19_GO:0040007 growth	-3	16	6.4	30238	74	78	3	3.8	2.2	1906|2260|5997	EDN1|FGFR1|RGS2	-1.1
MyList	GO Biological Processes	19	GO:0002694	regulation of leukocyte activation	19_GO:0002376 immune system process	-3	4.5	4.4	30238	603	78	7	9	3.2	2267|2852|3569|7057|8741|8764|10451	FGL1|GPER1|IL6|THBS1|TNFSF13|TNFRSF14|VAV3	-1.1
MyList	GO Biological Processes	19	GO:0051962	positive regulation of nervous system development	19_GO:0032502 developmental process	-3	6.7	4.9	30238	291	78	5	6.4	2.8	627|1959|2852|3569|7779	BDNF|EGR2|GPER1|IL6|SLC30A1	-1.1
MyList	KEGG Pathway	24	hsa04630	JAK-STAT signaling pathway		-3	9.2	5.4	30238	168	78	4	5.1	2.5	3569|3589|3598|11009	IL6|IL11|IL13RA2|IL24	-1.1
MyList	GO Biological Processes	19	GO:0062013	positive regulation of small molecule metabolic process	19_GO:0048518 positive regulation of biological process	-3	9.2	5.4	30238	168	78	4	5.1	2.5	1906|2852|5743|54361	EDN1|GPER1|PTGS2|WNT4	-1.1
MyList	KEGG Pathway	24	hsa04115	p53 signaling pathway		-3	16	6.4	30238	75	78	3	3.8	2.2	7057|27113|63970	THBS1|BBC3|TP53AIP1	-1.1
MyList	GO Biological Processes	19	GO:0150116	regulation of cell-substrate junction organization	19_GO:0050789 regulation of biological process	-3	15	6.3	30238	76	78	3	3.8	2.2	7057|10395|54361	THBS1|DLC1|WNT4	-1.1
MyList	WikiPathways	27	WP5218	Extrafollicular and follicular B cell activation by SARS CoV 2		-3	15	6.3	30238	76	78	3	3.8	2.2	3569|8741|60468	IL6|TNFSF13|BACH2	-1.1
MyList	GO Biological Processes	19	GO:0061035	regulation of cartilage development	19_GO:0032502 developmental process	-3	15	6.3	30238	76	78	3	3.8	2.2	1490|3491|85477	CCN2|CCN1|SCIN	-1.1
MyList	GO Biological Processes	19	GO:1903036	positive regulation of response to wounding	19_GO:0048518 positive regulation of biological process	-3	15	6.3	30238	76	78	3	3.8	2.2	2152|7057|100506658	F3|THBS1|OCLN	-1.1
MyList	GO Biological Processes	19	GO:0002220	innate immune response activating cell surface receptor signaling pathway	19_GO:0044419 biological process involved in interspecies interaction between organisms	-3	15	6.3	30238	76	78	3	3.8	2.2	3656|5063|7100	IRAK2|PAK3|TLR5	-1.1
MyList	Reactome Gene Sets	6	R-HSA-9006931	Signaling by Nuclear Receptors		-3	6.5	4.9	30238	296	78	5	6.4	2.8	374|2786|8367|9249|200845	AREG|GNG4|H4C5|DHRS3|KCTD6	-1.1
MyList	Reactome Gene Sets	6	R-HSA-9012999	RHO GTPase cycle		-3	5.2	4.6	30238	445	78	6	7.7	3	2886|5063|7456|10395|10451|27289	GRB7|PAK3|WIPF1|DLC1|VAV3|RND1	-1.1
MyList	GO Biological Processes	19	GO:0071559	response to transforming growth factor beta	19_GO:0050896 response to stimulus	-3	9	5.4	30238	172	78	4	5.1	2.5	1003|1906|3598|54361	CDH5|EDN1|IL13RA2|WNT4	-1.1
MyList	GO Biological Processes	19	GO:0070665	positive regulation of leukocyte proliferation	19_GO:0048518 positive regulation of biological process	-3	9	5.3	30238	173	78	4	5.1	2.5	1435|3569|8741|10451	CSF1|IL6|TNFSF13|VAV3	-1.1
MyList	GO Biological Processes	19	GO:0010975	regulation of neuron projection development	19_GO:0032502 developmental process	-3	5.2	4.5	30238	448	78	6	7.7	3	627|1942|2260|5063|5997|7779	BDNF|EFNA1|FGFR1|PAK3|RGS2|SLC30A1	-1.1
MyList	GO Biological Processes	19	GO:0048639	positive regulation of developmental growth	19_GO:0040007 growth	-3	8.9	5.3	30238	174	78	4	5.1	2.5	627|1435|1906|2260	BDNF|CSF1|EDN1|FGFR1	-1.1
MyList	WikiPathways	27	WP5316	Primary ovarian insufficiency		-3	8.9	5.3	30238	174	78	4	5.1	2.5	627|1901|3569|54361	BDNF|S1PR1|IL6|WNT4	-1.1
MyList	GO Biological Processes	19	GO:0021700	developmental maturation	19_GO:0032502 developmental process	-3	6.4	4.8	30238	301	78	5	6.4	2.8	1003|1901|1906|2260|27289	CDH5|S1PR1|EDN1|FGFR1|RND1	-1.1
MyList	GO Biological Processes	19	GO:0034329	cell junction assembly	19_GO:0009987 cellular process	-3	6.4	4.8	30238	302	78	5	6.4	2.8	627|1003|10395|53842|100506658	BDNF|CDH5|DLC1|CLDN22|OCLN	-1.1
MyList	GO Biological Processes	19	GO:0045669	positive regulation of osteoblast differentiation	19_GO:0032502 developmental process	-2.9	15	6.2	30238	79	78	3	3.8	2.2	3491|3569|54361	CCN1|IL6|WNT4	-1.1
MyList	GO Biological Processes	19	GO:0050730	regulation of peptidyl-tyrosine phosphorylation	19_GO:0050789 regulation of biological process	-2.9	15	6.2	30238	79	78	3	3.8	2.2	1942|3569|3589	EFNA1|IL6|IL11	-1.1
MyList	WikiPathways	27	WP3932	Focal adhesion PI3K Akt mTOR signaling		-2.9	6.4	4.8	30238	304	78	5	6.4	2.8	1435|1942|2260|2786|7057	CSF1|EFNA1|FGFR1|GNG4|THBS1	-1.1
MyList	WikiPathways	27	WP5205	Clock controlled autophagy in bone metabolism		-2.9	15	6.2	30238	80	78	3	3.8	2.2	1435|3569|51384	CSF1|IL6|WNT16	-1.1
MyList	GO Biological Processes	19	GO:0002637	regulation of immunoglobulin production	19_GO:0002376 immune system process	-2.9	15	6.2	30238	80	78	3	3.8	2.2	3569|3598|8741	IL6|IL13RA2|TNFSF13	-1.1
MyList	GO Biological Processes	19	GO:0043536	positive regulation of blood vessel endothelial cell migration	19_GO:0040011 locomotion	-2.9	15	6.2	30238	80	78	3	3.8	2.2	2260|5743|7057	FGFR1|PTGS2|THBS1	-1.1
MyList	GO Biological Processes	19	GO:0010827	regulation of D-glucose transmembrane transport	19_GO:0051179 localization	-2.9	15	6.2	30238	80	78	3	3.8	2.2	1906|6041|100506658	EDN1|RNASEL|OCLN	-1.1
MyList	GO Biological Processes	19	GO:0034612	response to tumor necrosis factor	19_GO:0050896 response to stimulus	-2.9	8.7	5.2	30238	179	78	4	5.1	2.5	1906|2852|7057|8764	EDN1|GPER1|THBS1|TNFRSF14	-1.1
MyList	GO Biological Processes	19	GO:0051048	negative regulation of secretion	19_GO:0051179 localization	-2.9	8.7	5.2	30238	179	78	4	5.1	2.5	1906|3589|3598|7779	EDN1|IL11|IL13RA2|SLC30A1	-1.1
MyList	GO Biological Processes	19	GO:0000302	response to reactive oxygen species	19_GO:0050896 response to stimulus	-2.9	8.6	5.2	30238	180	78	4	5.1	2.5	374|1843|1906|3569	AREG|DUSP1|EDN1|IL6	-1.1
MyList	GO Biological Processes	19	GO:0009611	response to wounding	19_GO:0050896 response to stimulus	-2.9	5	4.5	30238	461	78	6	7.7	3	1490|2152|2267|3569|7057|10451	CCN2|F3|FGL1|IL6|THBS1|VAV3	-1.1
MyList	GO Biological Processes	19	GO:0007565	female pregnancy	19_GO:0022414 reproductive process	-2.9	8.6	5.2	30238	181	78	4	5.1	2.5	5743|5997|10699|54361	PTGS2|RGS2|CORIN|WNT4	-1.1
MyList	GO Biological Processes	19	GO:0043409	negative regulation of MAPK cascade	19_GO:0048519 negative regulation of biological process	-2.9	8.5	5.2	30238	183	78	4	5.1	2.5	1843|1942|2852|5997	DUSP1|EFNA1|GPER1|RGS2	-1
MyList	GO Biological Processes	19	GO:0071347	cellular response to interleukin-1	19_GO:0050896 response to stimulus	-2.9	14	6	30238	83	78	3	3.8	2.2	1906|3554|3656	EDN1|IL1R1|IRAK2	-1
MyList	GO Biological Processes	19	GO:0030500	regulation of bone mineralization	19_GO:0032502 developmental process	-2.9	14	6	30238	83	78	3	3.8	2.2	1901|3491|54361	S1PR1|CCN1|WNT4	-1
MyList	WikiPathways	27	WP2882	Nuclear receptors meta pathway		-2.9	6.2	4.7	30238	314	78	5	6.4	2.8	3589|5055|5743|5997|6286	IL11|SERPINB2|PTGS2|RGS2|S100P	-1
MyList	KEGG Pathway	24	hsa04360	Axon guidance		-2.9	8.4	5.1	30238	184	78	4	5.1	2.5	1942|5063|27289|54361	EFNA1|PAK3|RND1|WNT4	-1
MyList	GO Biological Processes	19	GO:0048589	developmental growth	19_GO:0040007 growth	-2.9	5	4.4	30238	468	78	6	7.7	3	374|627|1435|1901|1906|2260	AREG|BDNF|CSF1|S1PR1|EDN1|FGFR1	-1
MyList	GO Biological Processes	19	GO:0040007	growth	19_GO:0040007 growth	-2.9	5	4.4	30238	468	78	6	7.7	3	374|627|1435|1901|1906|2260	AREG|BDNF|CSF1|S1PR1|EDN1|FGFR1	-1
MyList	GO Biological Processes	19	GO:0051051	negative regulation of transport	19_GO:0051179 localization	-2.9	5	4.4	30238	468	78	6	7.7	3	1906|3589|3598|5997|7057|7779	EDN1|IL11|IL13RA2|RGS2|THBS1|SLC30A1	-1
MyList	Reactome Gene Sets	6	R-HSA-9013149	RAC1 GTPase cycle		-2.9	8.4	5.1	30238	185	78	4	5.1	2.5	5063|7456|10395|10451	PAK3|WIPF1|DLC1|VAV3	-1
MyList	Reactome Gene Sets	6	R-HSA-500792	GPCR ligand binding		-2.9	4.9	4.4	30238	470	78	6	7.7	3	1901|1906|2786|2852|51384|54361	S1PR1|EDN1|GNG4|GPER1|WNT16|WNT4	-1
MyList	GO Biological Processes	19	GO:0031399	regulation of protein modification process	19_GO:0050789 regulation of biological process	-2.9	4.2	4.2	30238	645	78	7	9	3.2	1843|1942|2260|2852|3569|3589|378708	DUSP1|EFNA1|FGFR1|GPER1|IL6|IL11|CENPS	-1
MyList	GO Biological Processes	19	GO:0051149	positive regulation of muscle cell differentiation	19_GO:0032502 developmental process	-2.9	14	6	30238	85	78	3	3.8	2.2	1906|2852|221662	EDN1|GPER1|RBM24	-1
MyList	WikiPathways	27	WP4298	Acute viral myocarditis		-2.9	14	6	30238	85	78	3	3.8	2.2	1906|3569|7100	EDN1|IL6|TLR5	-1
MyList	GO Biological Processes	19	GO:0060562	epithelial tube morphogenesis	19_GO:0032502 developmental process	-2.8	6.1	4.6	30238	320	78	5	6.4	2.8	374|1435|1906|10395|54361	AREG|CSF1|EDN1|DLC1|WNT4	-1
MyList	GO Biological Processes	19	GO:0006417	regulation of translation	19_GO:0050789 regulation of biological process	-2.8	4.9	4.3	30238	476	78	6	7.7	3	2886|3569|5997|7057|220441|221662	GRB7|IL6|RGS2|THBS1|RNF152|RBM24	-1
MyList	GO Biological Processes	19	GO:0050673	epithelial cell proliferation	19_GO:0009987 cellular process	-2.8	8.2	5.1	30238	189	78	4	5.1	2.5	374|2267|3569|51384	AREG|FGL1|IL6|WNT16	-1
MyList	GO Biological Processes	19	GO:0050807	regulation of synapse organization	19_GO:0050789 regulation of biological process	-2.8	6	4.6	30238	322	78	5	6.4	2.8	627|1942|2260|5063|7779	BDNF|EFNA1|FGFR1|PAK3|SLC30A1	-1
MyList	GO Biological Processes	19	GO:0120035	regulation of plasma membrane bounded cell projection organization	19_GO:0050789 regulation of biological process	-2.8	4.2	4.1	30238	653	78	7	9	3.2	627|1942|2260|5063|5997|7779|100506658	BDNF|EFNA1|FGFR1|PAK3|RGS2|SLC30A1|OCLN	-1
MyList	GO Biological Processes	19	GO:0050871	positive regulation of B cell activation	19_GO:0002376 immune system process	-2.8	13	5.9	30238	87	78	3	3.8	2.2	3569|8741|10451	IL6|TNFSF13|VAV3	-1
MyList	GO Biological Processes	19	GO:0034764	positive regulation of transmembrane transport	19_GO:0051179 localization	-2.8	8.1	5	30238	191	78	4	5.1	2.5	1906|2852|6041|100506658	EDN1|GPER1|RNASEL|OCLN	-0.99
MyList	GO Biological Processes	19	GO:0002720	positive regulation of cytokine production involved in immune response	19_GO:0002376 immune system process	-2.8	13	5.8	30238	88	78	3	3.8	2.2	3554|3569|8764	IL1R1|IL6|TNFRSF14	-0.99
MyList	KEGG Pathway	24	hsa05022	Pathways of neurodegeneration - multiple diseases		-2.8	4.8	4.3	30238	483	78	6	7.7	3	627|1435|3569|5743|51384|54361	BDNF|CSF1|IL6|PTGS2|WNT16|WNT4	-0.99
MyList	GO Biological Processes	19	GO:0050803	regulation of synapse structure or activity	19_GO:0065007 biological regulation	-2.8	5.9	4.5	30238	329	78	5	6.4	2.8	627|1942|2260|5063|7779	BDNF|EFNA1|FGFR1|PAK3|SLC30A1	-0.97
MyList	GO Biological Processes	19	GO:0050865	regulation of cell activation	19_GO:0032501 multicellular organismal process	-2.8	4.1	4.1	30238	664	78	7	9	3.2	2267|2852|3569|7057|8741|8764|10451	FGL1|GPER1|IL6|THBS1|TNFSF13|TNFRSF14|VAV3	-0.97
MyList	Canonical Pathways	11	M3008	NABA ECM GLYCOPROTEINS		-2.8	7.9	4.9	30238	196	78	4	5.1	2.5	1490|2267|3491|7057	CCN2|FGL1|CCN1|THBS1	-0.96
MyList	GO Biological Processes	19	GO:0032496	response to lipopolysaccharide	19_GO:0044419 biological process involved in interspecies interaction between organisms	-2.8	5.8	4.5	30238	332	78	5	6.4	2.8	1906|3569|3656|7100|11009	EDN1|IL6|IRAK2|TLR5|IL24	-0.96
MyList	GO Biological Processes	19	GO:0048638	regulation of developmental growth	19_GO:0040007 growth	-2.8	5.8	4.5	30238	332	78	5	6.4	2.8	627|1435|1906|2260|5997	BDNF|CSF1|EDN1|FGFR1|RGS2	-0.96
MyList	Reactome Gene Sets	6	R-HSA-2682334	EPH-Ephrin signaling		-2.8	13	5.7	30238	91	78	3	3.8	2.2	1942|5063|10451	EFNA1|PAK3|VAV3	-0.96
MyList	GO Biological Processes	19	GO:0031344	regulation of cell projection organization	19_GO:0050789 regulation of biological process	-2.8	4	4.1	30238	672	78	7	9	3.2	627|1942|2260|5063|5997|7779|100506658	BDNF|EFNA1|FGFR1|PAK3|RGS2|SLC30A1|OCLN	-0.95
MyList	GO Biological Processes	19	GO:0006874	intracellular calcium ion homeostasis	19_GO:0042592 homeostatic process	-2.7	7.8	4.9	30238	200	78	4	5.1	2.5	1003|1906|2852|7779	CDH5|EDN1|GPER1|SLC30A1	-0.93
MyList	KEGG Pathway	24	hsa05202	Transcriptional misregulation in cancer		-2.7	7.7	4.9	30238	201	78	4	5.1	2.5	597|2313|3569|51384	BCL2A1|FLI1|IL6|WNT16	-0.93
MyList	GO Biological Processes	19	GO:0071214	cellular response to abiotic stimulus	19_GO:0050896 response to stimulus	-2.7	5.7	4.4	30238	339	78	5	6.4	2.8	5743|7100|27113|63895|90427	PTGS2|TLR5|BBC3|PIEZO2|BMF	-0.92
MyList	GO Biological Processes	19	GO:0104004	cellular response to environmental stimulus	19_GO:0050896 response to stimulus	-2.7	5.7	4.4	30238	339	78	5	6.4	2.8	5743|7100|27113|63895|90427	PTGS2|TLR5|BBC3|PIEZO2|BMF	-0.92
MyList	Reactome Gene Sets	6	R-HSA-373080	Class B/2 (Secretin family receptors)		-2.7	12	5.6	30238	94	78	3	3.8	2.2	2786|51384|54361	GNG4|WNT16|WNT4	-0.92
MyList	GO Biological Processes	19	GO:0032271	regulation of protein polymerization	19_GO:0050789 regulation of biological process	-2.7	7.7	4.8	30238	202	78	4	5.1	2.5	1003|5063|85477|100506658	CDH5|PAK3|SCIN|OCLN	-0.92
MyList	GO Biological Processes	19	GO:0042060	wound healing	19_GO:0050896 response to stimulus	-2.7	5.7	4.4	30238	341	78	5	6.4	2.8	2152|2267|3569|7057|10451	F3|FGL1|IL6|THBS1|VAV3	-0.92
MyList	GO Biological Processes	19	GO:1904705	regulation of vascular associated smooth muscle cell proliferation	19_GO:0050789 regulation of biological process	-2.7	12	5.6	30238	95	78	3	3.8	2.2	1906|2852|9510	EDN1|GPER1|ADAMTS1	-0.91
MyList	GO Biological Processes	19	GO:0010639	negative regulation of organelle organization	19_GO:0048519 negative regulation of biological process	-2.7	5.6	4.4	30238	345	78	5	6.4	2.8	1003|1901|10395|80119|85477	CDH5|S1PR1|DLC1|PIF1|SCIN	-0.9
MyList	GO Biological Processes	19	GO:0021675	nerve development	19_GO:0032502 developmental process	-2.7	12	5.5	30238	97	78	3	3.8	2.2	627|1906|1959	BDNF|EDN1|EGR2	-0.89
MyList	GO Biological Processes	19	GO:1903035	negative regulation of response to wounding	19_GO:0048519 negative regulation of biological process	-2.7	12	5.5	30238	97	78	3	3.8	2.2	1906|5055|54361	EDN1|SERPINB2|WNT4	-0.89
MyList	WikiPathways	27	WP4963	p53 transcriptional gene network		-2.7	12	5.5	30238	97	78	3	3.8	2.2	7057|27113|63970	THBS1|BBC3|TP53AIP1	-0.89
MyList	GO Biological Processes	19	GO:0071677	positive regulation of mononuclear cell migration	19_GO:0040011 locomotion	-2.7	12	5.5	30238	98	78	3	3.8	2.2	1435|7057|8764	CSF1|THBS1|TNFRSF14	-0.88
MyList	GO Biological Processes	19	GO:0045785	positive regulation of cell adhesion	19_GO:0048518 positive regulation of biological process	-2.7	4.5	4.1	30238	513	78	6	7.7	3	1435|3491|3569|8764|10451|54361	CSF1|CCN1|IL6|TNFRSF14|VAV3|WNT4	-0.88
MyList	GO Biological Processes	19	GO:0071222	cellular response to lipopolysaccharide	19_GO:0044419 biological process involved in interspecies interaction between organisms	-2.7	7.4	4.7	30238	209	78	4	5.1	2.5	3569|3656|7100|11009	IL6|IRAK2|TLR5|IL24	-0.88
MyList	GO Biological Processes	19	GO:0031334	positive regulation of protein-containing complex assembly	19_GO:0048518 positive regulation of biological process	-2.7	7.4	4.7	30238	210	78	4	5.1	2.5	1003|27113|90427|100506658	CDH5|BBC3|BMF|OCLN	-0.88
MyList	GO Biological Processes	19	GO:0043502	regulation of muscle adaptation	19_GO:0032501 multicellular organismal process	-2.7	12	5.4	30238	99	78	3	3.8	2.2	1906|5997|114907	EDN1|RGS2|FBXO32	-0.88
MyList	Reactome Gene Sets	6	R-HSA-4420097	VEGFA-VEGFR2 Pathway		-2.7	12	5.4	30238	99	78	3	3.8	2.2	1003|5063|10451	CDH5|PAK3|VAV3	-0.88
MyList	GO Biological Processes	19	GO:0001501	skeletal system development	19_GO:0032502 developmental process	-2.7	4.5	4.1	30238	516	78	6	7.7	3	1490|1906|2260|3491|9249|55790	CCN2|EDN1|FGFR1|CCN1|DHRS3|CSGALNACT1	-0.87
MyList	KEGG Pathway	24	hsa04933	AGE-RAGE signaling pathway in diabetic complications		-2.6	12	5.4	30238	101	78	3	3.8	2.2	1906|2152|3569	EDN1|F3|IL6	-0.85
MyList	KEGG Pathway	24	hsa04916	Melanogenesis		-2.6	12	5.4	30238	101	78	3	3.8	2.2	1906|51384|54361	EDN1|WNT16|WNT4	-0.85
MyList	GO Biological Processes	19	GO:0002237	response to molecule of bacterial origin	19_GO:0044419 biological process involved in interspecies interaction between organisms	-2.6	5.4	4.3	30238	357	78	5	6.4	2.8	1906|3569|3656|7100|11009	EDN1|IL6|IRAK2|TLR5|IL24	-0.85
MyList	GO Biological Processes	19	GO:0046330	positive regulation of JNK cascade	19_GO:0048518 positive regulation of biological process	-2.6	11	5.4	30238	102	78	3	3.8	2.2	1490|1906|51384	CCN2|EDN1|WNT16	-0.84
MyList	GO Biological Processes	19	GO:0046620	regulation of organ growth	19_GO:0040007 growth	-2.6	11	5.3	30238	103	78	3	3.8	2.2	1906|2260|5997	EDN1|FGFR1|RGS2	-0.83
MyList	GO Biological Processes	19	GO:0062012	regulation of small molecule metabolic process	19_GO:0050789 regulation of biological process	-2.6	5.4	4.2	30238	361	78	5	6.4	2.8	1906|2852|5743|9563|54361	EDN1|GPER1|PTGS2|H6PD|WNT4	-0.83
MyList	GO Biological Processes	19	GO:0032535	regulation of cellular component size	19_GO:0065007 biological regulation	-2.6	5.4	4.2	30238	361	78	5	6.4	2.8	627|1906|5063|10451|85477	BDNF|EDN1|PAK3|VAV3|SCIN	-0.83
MyList	GO Biological Processes	19	GO:0001776	leukocyte homeostasis	19_GO:0042592 homeostatic process	-2.6	11	5.3	30238	105	78	3	3.8	2.2	1435|3569|8741	CSF1|IL6|TNFSF13	-0.82
MyList	KEGG Pathway	24	hsa04064	NF-kappa B signaling pathway		-2.6	11	5.3	30238	105	78	3	3.8	2.2	597|3554|5743	BCL2A1|IL1R1|PTGS2	-0.82
MyList	KEGG Pathway	24	hsa04625	C-type lectin receptor signaling pathway		-2.6	11	5.3	30238	105	78	3	3.8	2.2	1959|3569|5743	EGR2|IL6|PTGS2	-0.82
MyList	GO Biological Processes	19	GO:0070167	regulation of biomineral tissue development	19_GO:0032502 developmental process	-2.6	11	5.3	30238	105	78	3	3.8	2.2	1901|3491|54361	S1PR1|CCN1|WNT4	-0.82
MyList	GO Biological Processes	19	GO:0032677	regulation of interleukin-8 production	19_GO:0032501 multicellular organismal process	-2.6	11	5.3	30238	105	78	3	3.8	2.2	2152|3569|7100	F3|IL6|TLR5	-0.82
MyList	GO Biological Processes	19	GO:0031346	positive regulation of cell projection organization	19_GO:0048518 positive regulation of biological process	-2.6	5.3	4.2	30238	367	78	5	6.4	2.8	627|2260|5997|7779|100506658	BDNF|FGFR1|RGS2|SLC30A1|OCLN	-0.81
MyList	GO Biological Processes	19	GO:0060070	canonical Wnt signaling pathway	19_GO:0050896 response to stimulus	-2.6	11	5.2	30238	106	78	3	3.8	2.2	1906|51384|54361	EDN1|WNT16|WNT4	-0.81
MyList	Reactome Gene Sets	6	R-HSA-8939211	ESR-mediated signaling		-2.6	7	4.6	30238	222	78	4	5.1	2.5	374|2786|8367|200845	AREG|GNG4|H4C5|KCTD6	-0.81
MyList	GO Biological Processes	19	GO:0003158	endothelium development	19_GO:0032502 developmental process	-2.6	11	5.2	30238	107	78	3	3.8	2.2	1003|1901|1906	CDH5|S1PR1|EDN1	-0.8
MyList	GO Biological Processes	19	GO:0002819	regulation of adaptive immune response	19_GO:0002376 immune system process	-2.6	6.9	4.5	30238	224	78	4	5.1	2.5	3554|3569|8741|8764	IL1R1|IL6|TNFSF13|TNFRSF14	-0.8
MyList	Reactome Gene Sets	6	R-HSA-194138	Signaling by VEGF		-2.6	11	5.2	30238	108	78	3	3.8	2.2	1003|5063|10451	CDH5|PAK3|VAV3	-0.79
MyList	Reactome Gene Sets	6	R-HSA-8957275	Post-translational protein phosphorylation		-2.6	11	5.2	30238	108	78	3	3.8	2.2	1435|3491|3569	CSF1|CCN1|IL6	-0.79
MyList	KEGG Pathway	24	hsa05163	Human cytomegalovirus infection		-2.6	6.9	4.5	30238	226	78	4	5.1	2.5	2786|3554|3569|5743	GNG4|IL1R1|IL6|PTGS2	-0.79
MyList	GO Biological Processes	19	GO:0072593	reactive oxygen species metabolic process	19_GO:0009987 cellular process	-2.5	11	5.1	30238	109	78	3	3.8	2.2	1490|1906|3491	CCN2|EDN1|CCN1	-0.78
MyList	GO Biological Processes	19	GO:0071219	cellular response to molecule of bacterial origin	19_GO:0044419 biological process involved in interspecies interaction between organisms	-2.5	6.8	4.5	30238	227	78	4	5.1	2.5	3569|3656|7100|11009	IL6|IRAK2|TLR5|IL24	-0.78
MyList	GO Biological Processes	19	GO:0009612	response to mechanical stimulus	19_GO:0050896 response to stimulus	-2.5	6.8	4.5	30238	228	78	4	5.1	2.5	1906|7057|7100|63895	EDN1|THBS1|TLR5|PIEZO2	-0.78
MyList	WikiPathways	27	WP710	DNA damage response only ATM dependent		-2.5	11	5.1	30238	110	78	3	3.8	2.2	27113|51384|54361	BBC3|WNT16|WNT4	-0.78
MyList	GO Biological Processes	19	GO:0048705	skeletal system morphogenesis	19_GO:0032502 developmental process	-2.5	6.8	4.5	30238	229	78	4	5.1	2.5	1490|2260|9249|55790	CCN2|FGFR1|DHRS3|CSGALNACT1	-0.77
MyList	GO Biological Processes	19	GO:0050767	regulation of neurogenesis	19_GO:0032502 developmental process	-2.5	5.1	4.1	30238	378	78	5	6.4	2.8	627|1959|2852|3569|7779	BDNF|EGR2|GPER1|IL6|SLC30A1	-0.77
MyList	GO Biological Processes	19	GO:0090100	positive regulation of transmembrane receptor protein serine/threonine kinase signaling pathway	19_GO:0048518 positive regulation of biological process	-2.5	10	5.1	30238	111	78	3	3.8	2.2	1003|3491|7057	CDH5|CCN1|THBS1	-0.77
MyList	GO Biological Processes	19	GO:0070555	response to interleukin-1	19_GO:0050896 response to stimulus	-2.5	10	5.1	30238	111	78	3	3.8	2.2	1906|3554|3656	EDN1|IL1R1|IRAK2	-0.77
MyList	GO Biological Processes	19	GO:0051129	negative regulation of cellular component organization	19_GO:0048519 negative regulation of biological process	-2.5	3.7	3.7	30238	740	78	7	9	3.2	1003|1901|1942|7057|10395|80119|85477	CDH5|S1PR1|EFNA1|THBS1|DLC1|PIF1|SCIN	-0.77
MyList	GO Biological Processes	19	GO:1901654	response to ketone	19_GO:0050896 response to stimulus	-2.5	6.7	4.4	30238	231	78	4	5.1	2.5	1843|1906|7057|114907	DUSP1|EDN1|THBS1|FBXO32	-0.76
MyList	GO Biological Processes	19	GO:0002696	positive regulation of leukocyte activation	19_GO:0002376 immune system process	-2.5	5.1	4.1	30238	381	78	5	6.4	2.8	3569|7057|8741|8764|10451	IL6|THBS1|TNFSF13|TNFRSF14|VAV3	-0.76
MyList	GO Biological Processes	19	GO:0009617	response to bacterium	19_GO:0044419 biological process involved in interspecies interaction between organisms	-2.5	3.6	3.7	30238	744	78	7	9	3.2	1906|3569|3656|7100|7779|8764|11009	EDN1|IL6|IRAK2|TLR5|SLC30A1|TNFRSF14|IL24	-0.76
MyList	GO Biological Processes	19	GO:0007411	axon guidance	19_GO:0032502 developmental process	-2.5	6.7	4.4	30238	233	78	4	5.1	2.5	627|1906|1942|1959	BDNF|EDN1|EFNA1|EGR2	-0.76
MyList	GO Biological Processes	19	GO:0000165	MAPK cascade	19_GO:0050896 response to stimulus	-2.5	6.7	4.4	30238	233	78	4	5.1	2.5	1843|1906|2260|5063	DUSP1|EDN1|FGFR1|PAK3	-0.76
MyList	GO Biological Processes	19	GO:0007409	axonogenesis	19_GO:0032502 developmental process	-2.5	5.1	4.1	30238	383	78	5	6.4	2.8	627|1906|1942|1959|5063	BDNF|EDN1|EFNA1|EGR2|PAK3	-0.76
MyList	GO Biological Processes	19	GO:0032355	response to estradiol	19_GO:0050896 response to stimulus	-2.5	10	5	30238	113	78	3	3.8	2.2	374|1843|2852	AREG|DUSP1|GPER1	-0.76
MyList	GO Biological Processes	19	GO:0050778	positive regulation of immune response	19_GO:0002376 immune system process	-2.5	3.6	3.7	30238	747	78	7	9	3.2	3554|3569|3656|5063|7100|8741|10451	IL1R1|IL6|IRAK2|PAK3|TLR5|TNFSF13|VAV3	-0.76
MyList	GO Biological Processes	19	GO:0097485	neuron projection guidance	19_GO:0032502 developmental process	-2.5	6.6	4.4	30238	234	78	4	5.1	2.5	627|1906|1942|1959	BDNF|EDN1|EFNA1|EGR2	-0.75
MyList	KEGG Pathway	24	hsa04726	Serotonergic synapse		-2.5	10	5	30238	115	78	3	3.8	2.2	1843|2786|5743	DUSP1|GNG4|PTGS2	-0.74
MyList	Canonical Pathways	11	M3468	NABA ECM REGULATORS		-2.5	6.5	4.3	30238	238	78	4	5.1	2.5	1510|5055|9510|23553	CTSE|SERPINB2|ADAMTS1|HYAL4	-0.73
MyList	KEGG Pathway	24	hsa05010	Alzheimer disease		-2.5	5	4	30238	391	78	5	6.4	2.8	1435|3569|5743|51384|54361	CSF1|IL6|PTGS2|WNT16|WNT4	-0.72
MyList	GO Biological Processes	19	GO:0030336	negative regulation of cell migration	19_GO:0040011 locomotion	-2.5	5	4	30238	391	78	5	6.4	2.8	1843|7057|10395|11009|54361	DUSP1|THBS1|DLC1|IL24|WNT4	-0.72
MyList	GO Biological Processes	19	GO:0017148	negative regulation of translation	19_GO:0048519 negative regulation of biological process	-2.5	6.4	4.3	30238	241	78	4	5.1	2.5	2886|5997|220441|221662	GRB7|RGS2|RNF152|RBM24	-0.71
MyList	GO Biological Processes	19	GO:0034330	cell junction organization	19_GO:0009987 cellular process	-2.4	4.1	3.8	30238	573	78	6	7.7	3	627|1003|5063|10395|53842|100506658	BDNF|CDH5|PAK3|DLC1|CLDN22|OCLN	-0.7
MyList	GO Biological Processes	19	GO:0010821	regulation of mitochondrion organization	19_GO:0050789 regulation of biological process	-2.4	9.7	4.9	30238	120	78	3	3.8	2.2	2852|27113|90427	GPER1|BBC3|BMF	-0.69
MyList	GO Biological Processes	19	GO:0050867	positive regulation of cell activation	19_GO:0048518 positive regulation of biological process	-2.4	4.8	3.9	30238	401	78	5	6.4	2.8	3569|7057|8741|8764|10451	IL6|THBS1|TNFSF13|TNFRSF14|VAV3	-0.68
MyList	GO Biological Processes	19	GO:0050900	leukocyte migration	19_GO:0002376 immune system process	-2.4	6.2	4.2	30238	249	78	4	5.1	2.5	1435|1901|3569|10451	CSF1|S1PR1|IL6|VAV3	-0.67
MyList	GO Biological Processes	19	GO:2000146	negative regulation of cell motility	19_GO:0040011 locomotion	-2.4	4.8	3.9	30238	406	78	5	6.4	2.8	1843|7057|10395|11009|54361	DUSP1|THBS1|DLC1|IL24|WNT4	-0.66
MyList	GO Biological Processes	19	GO:0002683	negative regulation of immune system process	19_GO:0002376 immune system process	-2.4	4	3.7	30238	586	78	6	7.7	3	1843|2267|2852|3598|7057|8764	DUSP1|FGL1|GPER1|IL13RA2|THBS1|TNFRSF14	-0.66
MyList	Reactome Gene Sets	6	R-HSA-381426	Regulation of Insulin-like Growth Factor (IGF) transport and uptake by Insulin-like Growth Factor Binding Proteins (IGFBPs)		-2.4	9.3	4.7	30238	125	78	3	3.8	2.2	1435|3491|3569	CSF1|CCN1|IL6	-0.65
MyList	GO Biological Processes	19	GO:0071216	cellular response to biotic stimulus	19_GO:0050896 response to stimulus	-2.4	6.1	4.2	30238	253	78	4	5.1	2.5	3569|3656|7100|11009	IL6|IRAK2|TLR5|IL24	-0.65
MyList	GO Biological Processes	19	GO:0050670	regulation of lymphocyte proliferation	19_GO:0002376 immune system process	-2.4	6.1	4.2	30238	254	78	4	5.1	2.5	3569|8741|8764|10451	IL6|TNFSF13|TNFRSF14|VAV3	-0.64
MyList	GO Biological Processes	19	GO:0007043	cell-cell junction assembly	19_GO:0009987 cellular process	-2.3	9	4.6	30238	129	78	3	3.8	2.2	1003|53842|100506658	CDH5|CLDN22|OCLN	-0.61
MyList	GO Biological Processes	19	GO:0035270	endocrine system development	19_GO:0032502 developmental process	-2.3	8.9	4.6	30238	130	78	3	3.8	2.2	1906|3569|54361	EDN1|IL6|WNT4	-0.61
MyList	GO Biological Processes	19	GO:0002718	regulation of cytokine production involved in immune response	19_GO:0002376 immune system process	-2.3	8.9	4.6	30238	130	78	3	3.8	2.2	3554|3569|8764	IL1R1|IL6|TNFRSF14	-0.61
MyList	GO Biological Processes	19	GO:0002697	regulation of immune effector process	19_GO:0002376 immune system process	-2.3	4.6	3.8	30238	421	78	5	6.4	2.8	3554|3569|3598|8741|8764	IL1R1|IL6|IL13RA2|TNFSF13|TNFRSF14	-0.6
MyList	Reactome Gene Sets	6	R-HSA-1257604	PIP3 activates AKT signaling		-2.3	5.9	4.1	30238	262	78	4	5.1	2.5	374|627|2250|2260	AREG|BDNF|FGF5|FGFR1	-0.6
MyList	GO Biological Processes	19	GO:0030879	mammary gland development	19_GO:0032502 developmental process	-2.3	8.9	4.6	30238	131	78	3	3.8	2.2	374|1435|54361	AREG|CSF1|WNT4	-0.6
MyList	GO Biological Processes	19	GO:0045927	positive regulation of growth	19_GO:0040007 growth	-2.3	5.9	4.1	30238	263	78	4	5.1	2.5	627|1435|1906|2260	BDNF|CSF1|EDN1|FGFR1	-0.6
MyList	GO Biological Processes	19	GO:0040013	negative regulation of locomotion	19_GO:0040011 locomotion	-2.3	4.6	3.8	30238	424	78	5	6.4	2.8	1843|7057|10395|11009|54361	DUSP1|THBS1|DLC1|IL24|WNT4	-0.6
MyList	GO Biological Processes	19	GO:0002824	positive regulation of adaptive immune response based on somatic recombination of immune receptors built from immunoglobulin superfamily domains	19_GO:0002376 immune system process	-2.3	8.8	4.6	30238	132	78	3	3.8	2.2	3554|3569|8741	IL1R1|IL6|TNFSF13	-0.59
MyList	GO Biological Processes	19	GO:0002703	regulation of leukocyte mediated immunity	19_GO:0002376 immune system process	-2.3	5.9	4	30238	264	78	4	5.1	2.5	3554|3569|3598|8741	IL1R1|IL6|IL13RA2|TNFSF13	-0.59
MyList	KEGG Pathway	24	hsa04068	FoxO signaling pathway		-2.3	8.7	4.6	30238	133	78	3	3.8	2.2	1901|3569|114907	S1PR1|IL6|FBXO32	-0.59
MyList	Reactome Gene Sets	6	R-HSA-166520	Signaling by NTRKs		-2.3	8.7	4.6	30238	133	78	3	3.8	2.2	627|1959|2152	BDNF|EGR2|F3	-0.59
MyList	GO Biological Processes	19	GO:0097529	myeloid leukocyte migration	19_GO:0002376 immune system process	-2.3	8.7	4.6	30238	133	78	3	3.8	2.2	1435|3569|10451	CSF1|IL6|VAV3	-0.59
MyList	GO Biological Processes	19	GO:0010811	positive regulation of cell-substrate adhesion	19_GO:0048518 positive regulation of biological process	-2.3	8.7	4.6	30238	133	78	3	3.8	2.2	1435|3491|54361	CSF1|CCN1|WNT4	-0.59
MyList	GO Biological Processes	19	GO:0090257	regulation of muscle system process	19_GO:0032501 multicellular organismal process	-2.3	5.8	4	30238	266	78	4	5.1	2.5	1906|2852|5997|114907	EDN1|GPER1|RGS2|FBXO32	-0.59
MyList	GO Biological Processes	19	GO:0003206	cardiac chamber morphogenesis	19_GO:0032502 developmental process	-2.3	8.7	4.5	30238	134	78	3	3.8	2.2	3491|9249|9510	CCN1|DHRS3|ADAMTS1	-0.59
MyList	GO Biological Processes	19	GO:0001889	liver development	19_GO:0032502 developmental process	-2.3	8.7	4.5	30238	134	78	3	3.8	2.2	2267|3569|54361	FGL1|IL6|WNT4	-0.59
MyList	GO Biological Processes	19	GO:0050864	regulation of B cell activation	19_GO:0002376 immune system process	-2.3	8.7	4.5	30238	134	78	3	3.8	2.2	3569|8741|10451	IL6|TNFSF13|VAV3	-0.59
MyList	GO Biological Processes	19	GO:0034763	negative regulation of transmembrane transport	19_GO:0051179 localization	-2.3	8.7	4.5	30238	134	78	3	3.8	2.2	5997|7057|7779	RGS2|THBS1|SLC30A1	-0.59
MyList	GO Biological Processes	19	GO:0045165	cell fate commitment	19_GO:0032502 developmental process	-2.3	5.8	4	30238	269	78	4	5.1	2.5	1906|3569|51384|54361	EDN1|IL6|WNT16|WNT4	-0.57
MyList	GO Biological Processes	19	GO:0002429	immune response-activating cell surface receptor signaling pathway	19_GO:0002376 immune system process	-2.3	5.7	4	30238	270	78	4	5.1	2.5	3656|5063|7100|10451	IRAK2|PAK3|TLR5|VAV3	-0.57
MyList	Reactome Gene Sets	6	R-HSA-109582	Hemostasis		-2.3	3.7	3.5	30238	621	78	6	7.7	3	2152|2786|2886|5055|7057|10451	F3|GNG4|GRB7|SERPINB2|THBS1|VAV3	-0.57
MyList	GO Biological Processes	19	GO:0040008	regulation of growth	19_GO:0040007 growth	-2.3	3.7	3.5	30238	621	78	6	7.7	3	627|1435|1906|2260|2786|5997	BDNF|CSF1|EDN1|FGFR1|GNG4|RGS2	-0.57
MyList	KEGG Pathway	24	hsa04210	Apoptosis		-2.3	8.5	4.5	30238	137	78	3	3.8	2.2	597|27113|63970	BCL2A1|BBC3|TP53AIP1	-0.57
MyList	GO Biological Processes	19	GO:0002708	positive regulation of lymphocyte mediated immunity	19_GO:0002376 immune system process	-2.3	8.5	4.5	30238	137	78	3	3.8	2.2	3554|3569|8741	IL1R1|IL6|TNFSF13	-0.57
MyList	Canonical Pathways	11	M145	PID P53 DOWNSTREAM PATHWAY		-2.3	8.5	4.5	30238	137	78	3	3.8	2.2	597|1843|27113	BCL2A1|DUSP1|BBC3	-0.57
MyList	GO Biological Processes	19	GO:0061008	hepaticobiliary system development	19_GO:0032502 developmental process	-2.3	8.5	4.5	30238	137	78	3	3.8	2.2	2267|3569|54361	FGL1|IL6|WNT4	-0.57
MyList	GO Biological Processes	19	GO:0002821	positive regulation of adaptive immune response	19_GO:0002376 immune system process	-2.3	8.4	4.4	30238	138	78	3	3.8	2.2	3554|3569|8741	IL1R1|IL6|TNFSF13	-0.56
MyList	KEGG Pathway	24	hsa05135	Yersinia infection		-2.3	8.4	4.4	30238	138	78	3	3.8	2.2	3569|7456|10451	IL6|WIPF1|VAV3	-0.56
MyList	GO Biological Processes	19	GO:0072073	kidney epithelium development	19_GO:0032502 developmental process	-2.2	8.4	4.4	30238	139	78	3	3.8	2.2	1906|2260|54361	EDN1|FGFR1|WNT4	-0.55
MyList	Canonical Pathways	11	M5884	NABA CORE MATRISOME		-2.2	5.6	3.9	30238	275	78	4	5.1	2.5	1490|2267|3491|7057	CCN2|FGL1|CCN1|THBS1	-0.55
MyList	GO Biological Processes	19	GO:0061564	axon development	19_GO:0032502 developmental process	-2.2	4.4	3.7	30238	441	78	5	6.4	2.8	627|1906|1942|1959|5063	BDNF|EDN1|EFNA1|EGR2|PAK3	-0.55
MyList	GO Biological Processes	19	GO:0002699	positive regulation of immune effector process	19_GO:0002376 immune system process	-2.2	5.6	3.9	30238	276	78	4	5.1	2.5	3554|3569|8741|8764	IL1R1|IL6|TNFSF13|TNFRSF14	-0.55
MyList	WikiPathways	27	WP5083	Neuroinflammation and glutamatergic signaling		-2.2	8.3	4.4	30238	140	78	3	3.8	2.2	627|3554|3569	BDNF|IL1R1|IL6	-0.55
MyList	Reactome Gene Sets	6	R-HSA-73886	Chromosome Maintenance		-2.2	8.3	4.4	30238	140	78	3	3.8	2.2	8367|80119|378708	H4C5|PIF1|CENPS	-0.55
MyList	GO Biological Processes	19	GO:0090068	positive regulation of cell cycle process	19_GO:0048518 positive regulation of biological process	-2.2	5.6	3.9	30238	279	78	4	5.1	2.5	1906|2260|9510|54361	EDN1|FGFR1|ADAMTS1|WNT4	-0.53
MyList	GO Biological Processes	19	GO:0071456	cellular response to hypoxia	19_GO:0050896 response to stimulus	-2.2	8.2	4.4	30238	142	78	3	3.8	2.2	1906|5743|27113	EDN1|PTGS2|BBC3	-0.53
MyList	GO Biological Processes	19	GO:0051592	response to calcium ion	19_GO:0050896 response to stimulus	-2.2	8.2	4.4	30238	142	78	3	3.8	2.2	1843|1906|7057	DUSP1|EDN1|THBS1	-0.53
MyList	GO Biological Processes	19	GO:0098771	inorganic ion homeostasis	19_GO:0042592 homeostatic process	-2.2	4.3	3.6	30238	446	78	5	6.4	2.8	1003|1906|2260|2852|7779	CDH5|EDN1|FGFR1|GPER1|SLC30A1	-0.53
MyList	KEGG Pathway	24	hsa04550	Signaling pathways regulating pluripotency of stem cells		-2.2	8.1	4.3	30238	144	78	3	3.8	2.2	2260|51384|54361	FGFR1|WNT16|WNT4	-0.52
MyList	Reactome Gene Sets	6	R-HSA-5663202	Diseases of signal transduction by growth factor receptors and second messengers		-2.2	4.3	3.6	30238	452	78	5	6.4	2.8	374|597|627|2250|2260	AREG|BCL2A1|BDNF|FGF5|FGFR1	-0.51
MyList	GO Biological Processes	19	GO:0050770	regulation of axonogenesis	19_GO:0032502 developmental process	-2.2	8	4.3	30238	145	78	3	3.8	2.2	627|1942|5063	BDNF|EFNA1|PAK3	-0.51
MyList	GO Biological Processes	19	GO:0030595	leukocyte chemotaxis	19_GO:0040011 locomotion	-2.2	8	4.3	30238	146	78	3	3.8	2.2	1901|3569|10451	S1PR1|IL6|VAV3	-0.51
MyList	GO Biological Processes	19	GO:0042063	gliogenesis	19_GO:0032502 developmental process	-2.2	5.4	3.8	30238	286	78	4	5.1	2.5	374|1435|1959|2250	AREG|CSF1|EGR2|FGF5	-0.51
MyList	GO Biological Processes	19	GO:0051783	regulation of nuclear division	19_GO:0050789 regulation of biological process	-2.2	7.9	4.3	30238	147	78	3	3.8	2.2	1843|1906|54361	DUSP1|EDN1|WNT4	-0.5
MyList	GO Biological Processes	19	GO:0045598	regulation of fat cell differentiation	19_GO:0032502 developmental process	-2.2	7.9	4.3	30238	148	78	3	3.8	2.2	2852|3569|5743	GPER1|IL6|PTGS2	-0.49
MyList	GO Biological Processes	19	GO:0050727	regulation of inflammatory response	19_GO:0050896 response to stimulus	-2.2	4.2	3.5	30238	460	78	5	6.4	2.8	1003|2852|3554|3569|5743	CDH5|GPER1|IL1R1|IL6|PTGS2	-0.49
MyList	GO Biological Processes	19	GO:0016331	morphogenesis of embryonic epithelium	19_GO:0032502 developmental process	-2.2	7.8	4.2	30238	149	78	3	3.8	2.2	10395|51384|54361	DLC1|WNT16|WNT4	-0.49
MyList	WikiPathways	27	WP51	Regulation of actin cytoskeleton		-2.2	7.8	4.2	30238	150	78	3	3.8	2.2	2250|2260|5063	FGF5|FGFR1|PAK3	-0.48
MyList	KEGG Pathway	24	hsa05226	Gastric cancer		-2.2	7.8	4.2	30238	150	78	3	3.8	2.2	2250|51384|54361	FGF5|WNT16|WNT4	-0.48
MyList	GO Biological Processes	19	GO:0036294	cellular response to decreased oxygen levels	19_GO:0050896 response to stimulus	-2.2	7.8	4.2	30238	150	78	3	3.8	2.2	1906|5743|27113	EDN1|PTGS2|BBC3	-0.48
MyList	GO Biological Processes	19	GO:0048667	cell morphogenesis involved in neuron differentiation	19_GO:0032502 developmental process	-2.1	4.2	3.5	30238	465	78	5	6.4	2.8	627|1906|1942|1959|5063	BDNF|EDN1|EFNA1|EGR2|PAK3	-0.47
MyList	GO Biological Processes	19	GO:0051960	regulation of nervous system development	19_GO:0032502 developmental process	-2.1	4.2	3.5	30238	466	78	5	6.4	2.8	627|1959|2852|3569|7779	BDNF|EGR2|GPER1|IL6|SLC30A1	-0.47
MyList	GO Biological Processes	19	GO:0030855	epithelial cell differentiation	19_GO:0032502 developmental process	-2.1	3.5	3.3	30238	660	78	6	7.7	3	1003|1901|1906|2260|51384|54361	CDH5|S1PR1|EDN1|FGFR1|WNT16|WNT4	-0.47
MyList	Reactome Gene Sets	6	R-HSA-9730414	MITF-M-regulated melanocyte development		-2.1	7.6	4.2	30238	153	78	3	3.8	2.2	597|1435|1906	BCL2A1|CSF1|EDN1	-0.46
MyList	GO Biological Processes	19	GO:0050671	positive regulation of lymphocyte proliferation	19_GO:0002376 immune system process	-2.1	7.6	4.2	30238	153	78	3	3.8	2.2	3569|8741|10451	IL6|TNFSF13|VAV3	-0.46
MyList	GO Biological Processes	19	GO:0048568	embryonic organ development	19_GO:0032502 developmental process	-2.1	4.1	3.5	30238	470	78	5	6.4	2.8	1906|1942|2260|3491|51384	EDN1|EFNA1|FGFR1|CCN1|WNT16	-0.46
MyList	GO Biological Processes	19	GO:0062197	cellular response to chemical stress	19_GO:0050896 response to stimulus	-2.1	5.2	3.7	30238	298	78	4	5.1	2.5	1906|3569|5743|51384	EDN1|IL6|PTGS2|WNT16	-0.46
MyList	GO Biological Processes	19	GO:2001235	positive regulation of apoptotic signaling pathway	19_GO:0048518 positive regulation of biological process	-2.1	7.6	4.1	30238	154	78	3	3.8	2.2	2852|7057|27113	GPER1|THBS1|BBC3	-0.46
MyList	GO Biological Processes	19	GO:0071383	cellular response to steroid hormone stimulus	19_GO:0050896 response to stimulus	-2.1	7.5	4.1	30238	156	78	3	3.8	2.2	1906|2852|114907	EDN1|GPER1|FBXO32	-0.44
MyList	GO Biological Processes	19	GO:0046887	positive regulation of hormone secretion	19_GO:0051179 localization	-2.1	7.4	4.1	30238	157	78	3	3.8	2.2	1906|2260|2852	EDN1|FGFR1|GPER1	-0.44
MyList	KEGG Pathway	24	hsa04148	Efferocytosis		-2.1	7.4	4.1	30238	157	78	3	3.8	2.2	1901|5743|7057	S1PR1|PTGS2|THBS1	-0.44
MyList	GO Biological Processes	19	GO:0070372	regulation of ERK1 and ERK2 cascade	19_GO:0050896 response to stimulus	-2.1	5.1	3.7	30238	303	78	4	5.1	2.5	1490|1843|2852|3491	CCN2|DUSP1|GPER1|CCN1	-0.44
MyList	GO Biological Processes	19	GO:0001666	response to hypoxia	19_GO:0050896 response to stimulus	-2.1	5.1	3.7	30238	304	78	4	5.1	2.5	1906|5743|7057|27113	EDN1|PTGS2|THBS1|BBC3	-0.43
MyList	Reactome Gene Sets	6	R-HSA-9006925	Intracellular signaling by second messengers		-2.1	5.1	3.7	30238	304	78	4	5.1	2.5	374|627|2250|2260	AREG|BDNF|FGF5|FGFR1	-0.43
MyList	KEGG Pathway	24	hsa04150	mTOR signaling pathway		-2.1	7.4	4.1	30238	158	78	3	3.8	2.2	51384|54361|220441	WNT16|WNT4|RNF152	-0.43
MyList	GO Biological Processes	19	GO:0002768	immune response-regulating cell surface receptor signaling pathway	19_GO:0002376 immune system process	-2.1	5.1	3.6	30238	305	78	4	5.1	2.5	3656|5063|7100|10451	IRAK2|PAK3|TLR5|VAV3	-0.43
MyList	GO Biological Processes	19	GO:0048871	multicellular organismal-level homeostasis	19_GO:0042592 homeostatic process	-2.1	3.4	3.3	30238	677	78	6	7.7	3	1003|1435|1490|3569|8741|100506658	CDH5|CSF1|CCN2|IL6|TNFSF13|OCLN	-0.43
MyList	GO Biological Processes	19	GO:0002705	positive regulation of leukocyte mediated immunity	19_GO:0002376 immune system process	-2.1	7.3	4.1	30238	159	78	3	3.8	2.2	3554|3569|8741	IL1R1|IL6|TNFSF13	-0.43
MyList	KEGG Pathway	24	hsa05160	Hepatitis C		-2.1	7.3	4.1	30238	159	78	3	3.8	2.2	6041|53842|100506658	RNASEL|CLDN22|OCLN	-0.43
MyList	GO Biological Processes	19	GO:0048562	embryonic organ morphogenesis	19_GO:0032502 developmental process	-2.1	5.1	3.6	30238	306	78	4	5.1	2.5	1906|1942|2260|51384	EDN1|EFNA1|FGFR1|WNT16	-0.43
MyList	GO Biological Processes	19	GO:0001822	kidney development	19_GO:0032502 developmental process	-2.1	5.1	3.6	30238	306	78	4	5.1	2.5	1906|2260|9510|54361	EDN1|FGFR1|ADAMTS1|WNT4	-0.43
MyList	KEGG Pathway	24	hsa04514	Cell adhesion molecules		-2.1	7.3	4	30238	160	78	3	3.8	2.2	1003|53842|100506658	CDH5|CLDN22|OCLN	-0.42
MyList	GO Biological Processes	19	GO:0035296	regulation of tube diameter	19_GO:0065007 biological regulation	-2.1	7.2	4	30238	162	78	3	3.8	2.2	1906|2852|5997	EDN1|GPER1|RGS2	-0.41
MyList	GO Biological Processes	19	GO:0097746	blood vessel diameter maintenance	19_GO:0032501 multicellular organismal process	-2.1	7.2	4	30238	162	78	3	3.8	2.2	1906|2852|5997	EDN1|GPER1|RGS2	-0.41
MyList	GO Biological Processes	19	GO:0035150	regulation of tube size	19_GO:0065007 biological regulation	-2.1	7.1	4	30238	163	78	3	3.8	2.2	1906|2852|5997	EDN1|GPER1|RGS2	-0.41
MyList	GO Biological Processes	19	GO:0045727	positive regulation of translation	19_GO:0048518 positive regulation of biological process	-2.1	7.1	4	30238	164	78	3	3.8	2.2	3569|7057|220441	IL6|THBS1|RNF152	-0.4
MyList	GO Biological Processes	19	GO:0051056	regulation of small GTPase mediated signal transduction	19_GO:0050896 response to stimulus	-2	4.9	3.6	30238	314	78	4	5.1	2.5	1435|10395|10451|54361	CSF1|DLC1|VAV3|WNT4	-0.4
MyList	GO Biological Processes	19	GO:2000181	negative regulation of blood vessel morphogenesis	19_GO:0032502 developmental process	-2	7	4	30238	165	78	3	3.8	2.2	7057|9510|54361	THBS1|ADAMTS1|WNT4	-0.39
MyList	Reactome Gene Sets	6	R-HSA-195721	Signaling by WNT		-2	4.9	3.6	30238	316	78	4	5.1	2.5	2786|8367|51384|54361	GNG4|H4C5|WNT16|WNT4	-0.39
MyList	GO Biological Processes	19	GO:0071453	cellular response to oxygen levels	19_GO:0050896 response to stimulus	-2	7	3.9	30238	166	78	3	3.8	2.2	1906|5743|27113	EDN1|PTGS2|BBC3	-0.39
MyList	GO Biological Processes	19	GO:0036293	response to decreased oxygen levels	19_GO:0050896 response to stimulus	-2	4.9	3.5	30238	317	78	4	5.1	2.5	1906|5743|7057|27113	EDN1|PTGS2|THBS1|BBC3	-0.39
MyList	GO Biological Processes	19	GO:0072001	renal system development	19_GO:0032502 developmental process	-2	4.9	3.5	30238	317	78	4	5.1	2.5	1906|2260|9510|54361	EDN1|FGFR1|ADAMTS1|WNT4	-0.39
MyList	GO Biological Processes	19	GO:1901343	negative regulation of vasculature development	19_GO:0032502 developmental process	-2	7	3.9	30238	167	78	3	3.8	2.2	7057|9510|54361	THBS1|ADAMTS1|WNT4	-0.39
MyList	GO Biological Processes	19	GO:2001236	regulation of extrinsic apoptotic signaling pathway	19_GO:0050896 response to stimulus	-2	7	3.9	30238	167	78	3	3.8	2.2	2260|2852|7057	FGFR1|GPER1|THBS1	-0.39
MyList	KEGG Pathway	24	hsa05206	MicroRNAs in cancer		-2	4.9	3.5	30238	318	78	4	5.1	2.5	1942|5743|7057|90427	EFNA1|PTGS2|THBS1|BMF	-0.39
MyList	GO Biological Processes	19	GO:0051052	regulation of DNA metabolic process	19_GO:0050789 regulation of biological process	-2	3.9	3.3	30238	498	78	5	6.4	2.8	1843|2260|3569|8741|80119	DUSP1|FGFR1|IL6|TNFSF13|PIF1	-0.38
MyList	GO Biological Processes	19	GO:0007292	female gamete generation	19_GO:0022414 reproductive process	-2	6.8	3.9	30238	171	78	3	3.8	2.2	1906|9510|54361	EDN1|ADAMTS1|WNT4	-0.36
MyList_MCODE_ALL	KEGG Pathway	24	hsa04630	JAK-STAT signaling pathway		-6.8	180	23	30238	168	3	3	100	27	3569|3589|3598	IL6|IL11|IL13RA2	-3.8
MyList_MCODE_ALL	WikiPathways	27	WP5473	Cytokine cytokine receptor interaction		-6.2	120	19	30238	255	3	3	100	27	3569|3589|3598	IL6|IL11|IL13RA2	-3.3
MyList_MCODE_ALL	KEGG Pathway	24	hsa04060	Cytokine-cytokine receptor interaction		-6	100	17	30238	298	3	3	100	27	3569|3589|3598	IL6|IL11|IL13RA2	-3.2
MyList_MCODE_ALL	GO Biological Processes	19	GO:0019221	cytokine-mediated signaling pathway	19_GO:0050896 response to stimulus	-5.6	71	14	30238	427	3	3	100	27	3569|3589|3598	IL6|IL11|IL13RA2	-2.9
MyList_MCODE_ALL	Reactome Gene Sets	6	R-HSA-449147	Signaling by Interleukins		-5.5	66	14	30238	455	3	3	100	27	3569|3589|3598	IL6|IL11|IL13RA2	-2.9
MyList_MCODE_ALL	GO Biological Processes	19	GO:1903530	regulation of secretion by cell	19_GO:0051179 localization	-5.1	52	12	30238	587	3	3	100	27	3569|3589|3598	IL6|IL11|IL13RA2	-2.6
MyList_MCODE_ALL	GO Biological Processes	19	GO:0051046	regulation of secretion	19_GO:0051179 localization	-5	47	12	30238	641	3	3	100	27	3569|3589|3598	IL6|IL11|IL13RA2	-2.5
MyList_MCODE_ALL	Reactome Gene Sets	6	R-HSA-1280215	Cytokine Signaling in Immune system		-4.8	39	11	30238	776	3	3	100	27	3569|3589|3598	IL6|IL11|IL13RA2	-2.4
MyList_MCODE_ALL	GO Biological Processes	19	GO:0071345	cellular response to cytokine stimulus	19_GO:0050896 response to stimulus	-4.8	38	11	30238	786	3	3	100	27	3569|3589|3598	IL6|IL11|IL13RA2	-2.4
MyList_SUB1_MCODE_1	KEGG Pathway	24	hsa04630	JAK-STAT signaling pathway		-6.8	180	23	30238	168	3	3	100	27	3569|3589|3598	IL6|IL11|IL13RA2	-3.8
MyList_SUB1_MCODE_1	WikiPathways	27	WP5473	Cytokine cytokine receptor interaction		-6.2	120	19	30238	255	3	3	100	27	3569|3589|3598	IL6|IL11|IL13RA2	-3.3
MyList_SUB1_MCODE_1	KEGG Pathway	24	hsa04060	Cytokine-cytokine receptor interaction		-6	100	17	30238	298	3	3	100	27	3569|3589|3598	IL6|IL11|IL13RA2	-3.2
MyList_SUB1_MCODE_1	GO Biological Processes	19	GO:0019221	cytokine-mediated signaling pathway	19_GO:0050896 response to stimulus	-5.6	71	14	30238	427	3	3	100	27	3569|3589|3598	IL6|IL11|IL13RA2	-2.9
MyList_SUB1_MCODE_1	Reactome Gene Sets	6	R-HSA-449147	Signaling by Interleukins		-5.5	66	14	30238	455	3	3	100	27	3569|3589|3598	IL6|IL11|IL13RA2	-2.9
MyList_SUB1_MCODE_1	GO Biological Processes	19	GO:1903530	regulation of secretion by cell	19_GO:0051179 localization	-5.1	52	12	30238	587	3	3	100	27	3569|3589|3598	IL6|IL11|IL13RA2	-2.6
MyList_SUB1_MCODE_1	GO Biological Processes	19	GO:0051046	regulation of secretion	19_GO:0051179 localization	-5	47	12	30238	641	3	3	100	27	3569|3589|3598	IL6|IL11|IL13RA2	-2.5
MyList_SUB1_MCODE_1	Reactome Gene Sets	6	R-HSA-1280215	Cytokine Signaling in Immune system		-4.8	39	11	30238	776	3	3	100	27	3569|3589|3598	IL6|IL11|IL13RA2	-2.4
MyList_SUB1_MCODE_1	GO Biological Processes	19	GO:0071345	cellular response to cytokine stimulus	19_GO:0050896 response to stimulus	-4.8	38	11	30238	786	3	3	100	27	3569|3589|3598	IL6|IL11|IL13RA2	-2.4
